# Supplementary material for: The postcranial skeleton of Cerrejonisuchus improcerus (Crocodyliformes: Dyrosauridae) and the unusual anatomy of dyrosaurids
Source: PeerJ. 2021 May 10;9:e11222. doi: 10.7717/peerj.11222 (PMC8117932; doi:10.7717/peerj.11222)
Supplement: Supplemental Information 2 [file peerj-09-11222-s002.csv]

Package	Use
APE	Multivariate analysis, PcoA
VEGAN	Test the statistical significance of the clusters w/ PERMANOVA (Permutational Multivariate Analysis of Variance Using Distance Matrices)
PSYCH	Functions for multivariate analysis
DENDEXTEND	Cut a Tree (Dendrogram/hclust/phylo) into Groups of Data from the cluster dendrogram results (clust_result); perform tanglegram
PVCLUST	Creates a tree to represent the ecomorpho groups that exist in our matrix data.s
DBI	To communicate with sqlite database
GGPLOT 2	To plot figures
GGNEWSCALE	To have more than one colour or fill scale in a plot using ggplot2
