# Supplementary material for: The postcranial skeleton of Cerrejonisuchus improcerus (Crocodyliformes: Dyrosauridae) and the unusual anatomy of dyrosaurids
Source: PeerJ. 2021 May 10;9:e11222. doi: 10.7717/peerj.11222 (PMC8117932; doi:10.7717/peerj.11222)
Supplement: Supplemental Information 3 [file peerj-09-11222-s003.zip › Cerrejonisuchus_Limbs_Skull.csv]

	Individual	Cerrejonisuchus improcerus
	InvNbr	UF/IGM 31
	Clade	Dyrosauridae
	Thanatocoenosis	Terrestrial
		Measurement in mm
Skull	Total length	386
	Snout length	179
	Width at orbit	86.72
Femur	Total length	176
	Thickness at mid-length	18.1
	Width at mid-length	27.21
	Proximal head length	43.64
	Proximal head width	13.1
	Posterior capitulum length	35.28
	Anterior capitulum length	27.51
	Distal end total width	18.72
Tibia	Total length	151.96
	Thickness at mid-length	9.32
	Width at mid-length	18.59
	Proximal head length	40.57
	Proximal head width	12.25
	Distal end width	28.96
	Distal end length	7.85
Fibula	Total length	140.94
	Thickness at mid-length	6.61
	Width at mid-length	11.54
	Proximal head length	22.59
	Proximal head width	5.08
	Distal end width	9.44
	Distal end length	17.72
Humerus	Total length	146.8
	Thickness at mid-length	20.33
	Width at mid-length	16.14
	Proximal head length	NA
	Proximal head width	44.11
	Distal end width	28.33
	Distal end length	NA
Ulna	Total length	127.35
	Thickness at mid-length	4.85
	Width at mid-length	13.93
	Proximal head length	11.59
	Proximal head width	29.25
	Distal end width	14.85
	Distal end length	2.95
