# Supplementary material for: The postcranial skeleton of Cerrejonisuchus improcerus (Crocodyliformes: Dyrosauridae) and the unusual anatomy of dyrosaurids
Source: PeerJ. 2021 May 10;9:e11222. doi: 10.7717/peerj.11222 (PMC8117932; doi:10.7717/peerj.11222)
Supplement: Supplemental Information 4 [file peerj-09-11222-s004.zip]

Archive with 9 entries (9 files):
- PCoA/Cerrejonisuchus_BODYDataset.csv
- PCoA/Cerrejonisuchus_CompleteDataset.csv
- PCoA/Cerrejonisuchus_Measurements.csv
- PCoA/Cerrejonisuchus_Measurements_DyroOnly.csv
- PCoA/Cerrejonisuchus_SKULLDataset.csv
- PCoA/CerrejonisuchusCompletenessPCoA.r
- PCoA/Script_parameters.r
- PCoA/SKULLCompletenessPCoA.r
- PCoA/TableOfMeasurements.txt
