# Supplementary material for: The postcranial skeleton of Cerrejonisuchus improcerus (Crocodyliformes: Dyrosauridae) and the unusual anatomy of dyrosaurids
Source: PeerJ. 2021 May 10;9:e11222. doi: 10.7717/peerj.11222 (PMC8117932; doi:10.7717/peerj.11222)
Supplement: Supplemental Information 4 [file peerj-09-11222-s004.zip › PCoA/Cerrejonisuchus_BODYDataset.csv]

Individual	InvNbr	Clade	Thanatocoenosis	Femur.Head_Protrusion/Femur.H	Femur.A/Femur.M	Femur.A/Femur.F	Femur.A/Femur.Z	Femur.M/Femur.N	Femur.Mi/Femur.N	Femur.A/Humerus.A	Femur.A/Tibia.A	Humerus.A/Ulna.A	Humerus.A/Humerus.Delto_base	Humerus.A/Humerus.Delto_height	Humerus.A/Humerus.B	Humerus.A/Humerus.C	Humerus.C/Humerus.H	Humerus.E/Humerus.G	Humerus.A/Humerus.F	Scapula.A/Scapula.B	Scapula.A/Scapula.C	Coracoid.A/Coracoid.H	Coracoid.A/Coracoid.D	Coracoid.A/Coracoid.J	Tibia.A/Ulna.A	Ilium.A/Ilium.B	(Femur.A+Tibia.A)/Femur.A	(Humerus.A+Ulna.A)/Humerus.A	Femur.(G*E*pi/4)/Femur.A²	Femur.(TrochWidth*TrochLength*pi/4)/Femur.A²	Femur.(Depr_W*Depr_H*pi/4)/Femur.A²	Coracoid.(H*C*pi/4)/Coracoid.A²	Cervical.FM_Post/Cref²	Cervical.FM_Post/Cref²	Cervical.FM_Ant/Cref²	Cervical.FM_Ant/Cref²	Cervical.Ltop*Mtop/Qtop²	Cervical.Ltop*Mtop/Qtop²	Cervical.Lbot*Mbot/Qbot²	Cervical.Lbot*Mbot/Qbot²	Cervical.Lbot*Mbot/Ltop*Mtop	Cervical.Lbot*Mbot/Ltop*Mtop	Cervical.Oa*Pa/Op*Pp	Cervical.Oa*Pa/Op*Pp	Cervical.Aa*Ba/Femur.H²	Cervical.Aa*Ba/Femur.H²	Cervical.C/Femur.A	Cervical.C/Femur.A	Cervical.Jtop/Ktop
Cerrejonisuchus improcerus	UF/IGM 29	Dyrosauridae	Terrestrial	NA	NA	NA	NA	NA	NA	NA	NA	NA	NA	NA	NA	NA	NA	NA	NA	NA	NA	NA	NA	NA	NA	NA	NA	NA	NA	NA	NA	NA	NA	NA	NA	NA	NA	NA	NA	NA	NA	NA	NA	NA	NA	NA	NA	NA	NA
Cerrejonisuchus improcerus	UF/IGM 31	Dyrosauridae	Terrestrial	0.216544454628781	1.81668042939719	2.99472519993194	3.18379160636758	9.378509196515	10.6969990319458	1.19891008174387	1.1581995261911	1.15272870043188	3.33636363636364	NA	7.22085587801279	3.32804352754477	NA	NA	NA	NA	NA	NA	NA	NA	1.19324695720455	NA	1.86340909090909	1.8675068119891	0.014401432530573	NA	0.005456914796178	NA	NA	NA	NA	NA	NA	NA	NA	NA	NA	NA	NA	NA	NA	NA	0.314659090909091	NA	NA
Cerrejonisuchus improcerus	UF/IGM 32	Dyrosauridae	Terrestrial	NA	NA	NA	NA	NA	NA	NA	NA	NA	NA	NA	NA	NA	NA	NA	NA	NA	NA	NA	NA	NA	NA	NA	NA	NA	NA	NA	NA	NA	NA	NA	NA	NA	NA	NA	NA	NA	NA	NA	NA	NA	NA	NA	NA	NA	NA
Cerrejonisuchus improcerus	UF/IGM 30	Dyrosauridae	Terrestrial	NA	NA	NA	NA	NA	NA	NA	NA	NA	NA	NA	NA	NA	NA	NA	NA	NA	NA	NA	NA	NA	NA	NA	NA	NA	NA	NA	NA	NA	NA	NA	NA	NA	NA	NA	NA	NA	NA	NA	NA	NA	NA	NA	NA	NA	NA
Anthracosuchus balrogus	UF/IGM 67	Dyrosauridae	Aquatic/Amphibious	NA	NA	NA	NA	NA	NA	NA	NA	NA	NA	NA	NA	NA	NA	NA	NA	1.70469798657718	NA	NA	NA	NA	NA	NA	NA	NA	NA	NA	NA	NA	NA	NA	NA	NA	NA	NA	NA	NA	NA	NA	NA	NA	NA	NA	NA	NA	NA
Acherontisuchus guajiraensis	UF/IGM 35	Dyrosauridae	Unknown	NA	NA	NA	NA	NA	NA	NA	NA	NA	NA	NA	NA	NA	NA	NA	NA	NA	NA	NA	NA	NA	NA	NA	NA	NA	NA	NA	NA	NA	NA	NA	NA	NA	NA	NA	NA	NA	NA	NA	NA	NA	NA	NA	NA	NA	NA
Acherontisuchus guajiraensis	UF/IGM 38	Dyrosauridae	Unknown	0.329785407725322	2.43137254901961	2.36483264994755	2.07809619574325	5.08982035928144	9.26347305389221	NA	NA	NA	NA	NA	NA	NA	NA	NA	NA	NA	NA	NA	NA	NA	NA	1.71576561994173	NA	NA	0.007421125138052	NA	0.002343636598773	NA	NA	NA	NA	NA	NA	NA	NA	NA	NA	NA	NA	NA	NA	NA	NA	NA	NA
Acherontisuchus guajiraensis	UF/IGM 34	Dyrosauridae	Unknown	NA	NA	NA	NA	NA	NA	NA	NA	NA	NA	NA	NA	NA	NA	NA	NA	NA	NA	NA	NA	NA	NA	NA	NA	NA	NA	NA	NA	NA	NA	NA	NA	NA	NA	NA	NA	NA	NA	NA	NA	NA	NA	NA	NA	NA	NA
Anthracosuchus balrogus	UF/IGM 69	Dyrosauridae	Aquatic/Amphibious	NA	NA	NA	NA	NA	NA	NA	NA	NA	NA	NA	NA	NA	NA	NA	NA	NA	NA	NA	NA	NA	NA	NA	NA	NA	NA	NA	NA	NA	NA	NA	NA	NA	NA	NA	NA	NA	NA	NA	NA	NA	NA	NA	NA	NA	NA
Acherontisuchus guajiraensis	UF/IGM 37	Dyrosauridae	Unknown	NA	NA	NA	NA	NA	NA	NA	NA	NA	NA	NA	NA	NA	NA	NA	NA	NA	NA	NA	NA	NA	NA	NA	NA	NA	NA	NA	NA	NA	NA	NA	NA	NA	NA	NA	NA	NA	NA	NA	NA	NA	NA	NA	NA	NA	NA
Hyposaurinae indet.	ANSP 8651	Dyrosauridae	Marine/Coastal	NA	NA	NA	NA	NA	NA	NA	NA	NA	NA	NA	NA	NA	NA	NA	NA	NA	NA	NA	NA	NA	NA	NA	NA	NA	NA	NA	NA	NA	NA	NA	NA	NA	NA	NA	NA	NA	NA	NA	NA	NA	NA	NA	NA	NA	NA
Hyposaurinae indet.	ANSP 8638	Dyrosauridae	Marine/Coastal	NA	NA	NA	NA	NA	NA	NA	NA	NA	NA	NA	NA	NA	NA	NA	NA	NA	NA	NA	NA	NA	NA	NA	NA	NA	NA	NA	NA	NA	NA	NA	NA	NA	NA	NA	NA	NA	NA	NA	NA	NA	NA	NA	NA	NA	NA
Hyposaurinae indet.	ANSP 8648	Dyrosauridae	Marine/Coastal	NA	NA	NA	NA	NA	NA	NA	NA	NA	NA	NA	NA	NA	NA	NA	NA	NA	NA	NA	NA	NA	NA	NA	NA	NA	NA	NA	NA	NA	NA	NA	NA	NA	NA	NA	NA	NA	NA	NA	NA	NA	NA	NA	NA	NA	NA
Hyposaurinae indet.	ANSP 8635	Dyrosauridae	Marine/Coastal	NA	NA	NA	NA	NA	NA	NA	NA	NA	NA	NA	NA	NA	NA	NA	NA	NA	NA	NA	NA	NA	NA	NA	NA	NA	NA	NA	NA	NA	NA	NA	NA	NA	NA	NA	NA	NA	NA	NA	NA	NA	NA	NA	NA	NA	NA
Hyposaurinae indet.	ANSP 8631;8629	Dyrosauridae	Marine/Coastal	NA	NA	NA	NA	NA	NA	NA	NA	NA	NA	NA	NA	NA	NA	NA	NA	NA	NA	NA	NA	NA	NA	NA	NA	NA	NA	NA	NA	NA	NA	NA	NA	NA	NA	NA	NA	NA	NA	NA	NA	NA	NA	NA	NA	NA	NA
Hyposaurinae indet.	ANSP 9682-93	Dyrosauridae	Marine/Coastal	NA	NA	NA	NA	NA	NA	NA	NA	NA	NA	NA	NA	NA	NA	NA	NA	NA	NA	NA	NA	NA	NA	NA	NA	NA	NA	NA	NA	NA	NA	NA	NA	NA	NA	NA	NA	NA	NA	NA	NA	NA	NA	NA	NA	NA	NA
Hyposaurinae indet.	ANSP 9631-79	Dyrosauridae	Marine/Coastal	NA	NA	NA	NA	NA	NA	NA	NA	NA	NA	NA	NA	NA	NA	NA	NA	NA	NA	NA	NA	NA	NA	NA	NA	NA	NA	NA	NA	NA	NA	NA	NA	NA	NA	NA	NA	NA	NA	NA	NA	NA	NA	NA	NA	NA	NA
Hyposaurinae indet.	ANSP 15364	Dyrosauridae	Marine/Coastal	NA	NA	NA	NA	NA	NA	NA	NA	NA	NA	NA	NA	NA	NA	NA	NA	NA	NA	NA	NA	NA	NA	NA	NA	NA	NA	NA	NA	NA	NA	NA	NA	NA	NA	NA	NA	NA	NA	NA	NA	NA	NA	NA	NA	NA	NA
Hyposaurinae indet.	ANSP 13656	Dyrosauridae	Marine/Coastal	NA	NA	NA	NA	NA	NA	NA	NA	NA	NA	NA	NA	NA	NA	NA	NA	NA	NA	NA	NA	NA	NA	NA	NA	NA	NA	NA	NA	NA	NA	NA	NA	NA	NA	NA	NA	NA	NA	NA	NA	NA	NA	NA	NA	NA	NA
Hyposaurinae indet.	AMNH FARB 1421	Dyrosauridae	Marine/Coastal	NA	NA	NA	NA	NA	NA	NA	NA	NA	NA	NA	NA	NA	NA	NA	NA	NA	NA	NA	NA	NA	NA	NA	NA	NA	NA	NA	NA	NA	NA	NA	NA	NA	NA	NA	NA	NA	NA	NA	NA	NA	NA	NA	NA	NA	NA
Hyposaurinae indet.	AMNH FARB 1416	Dyrosauridae	Marine/Coastal	NA	NA	NA	NA	NA	NA	NA	NA	NA	NA	NA	NA	NA	NA	NA	NA	NA	NA	NA	NA	NA	NA	NA	NA	NA	NA	NA	NA	NA	NA	NA	NA	NA	NA	NA	NA	NA	NA	NA	NA	NA	NA	NA	NA	NA	NA
Hyposaurinae indet.	AMNH FARB 1432	Dyrosauridae	Marine/Coastal	NA	NA	NA	NA	NA	NA	NA	NA	NA	NA	NA	NA	NA	NA	NA	NA	NA	NA	NA	NA	NA	NA	NA	NA	NA	NA	NA	NA	NA	NA	NA	NA	NA	NA	NA	NA	NA	NA	NA	NA	NA	NA	NA	NA	NA	NA
Hyposaurinae indet.	AMNH FARB 1432 19205	Dyrosauridae	Marine/Coastal	NA	NA	NA	NA	NA	NA	NA	NA	NA	NA	NA	NA	NA	NA	NA	NA	NA	NA	NA	NA	NA	NA	NA	NA	NA	NA	NA	NA	NA	NA	NA	NA	NA	NA	NA	NA	NA	NA	NA	NA	NA	NA	NA	NA	NA	NA
Hyposaurinae indet.	AMNH FARB 1432	Dyrosauridae	Unknown	NA	NA	NA	NA	NA	NA	NA	NA	NA	NA	NA	NA	NA	NA	NA	NA	NA	NA	NA	NA	NA	NA	NA	NA	NA	NA	NA	NA	NA	NA	NA	NA	NA	NA	NA	NA	NA	NA	NA	NA	NA	NA	NA	NA	NA	NA
Hyposaurinae indet.	AMNH FARB 2389-2390	Dyrosauridae	Marine/Coastal	NA	NA	NA	NA	NA	NA	NA	NA	NA	NA	NA	NA	NA	NA	NA	NA	NA	NA	NA	NA	NA	NA	NA	NA	NA	NA	NA	NA	NA	NA	NA	NA	NA	NA	NA	NA	NA	NA	NA	NA	NA	NA	NA	NA	NA	NA
Hyposaurinae indet.	AMNH FARB 2390	Dyrosauridae	Marine/Coastal	NA	NA	NA	NA	NA	NA	NA	NA	NA	NA	NA	NA	NA	NA	NA	NA	NA	NA	NA	NA	NA	NA	NA	NA	NA	NA	NA	NA	NA	NA	NA	NA	NA	NA	NA	NA	NA	NA	NA	NA	NA	NA	NA	NA	NA	NA
Hyposaurinae indet.	AMNH FARB 2390	Dyrosauridae	Marine/Coastal	NA	NA	NA	NA	NA	NA	NA	NA	NA	NA	NA	NA	NA	NA	NA	NA	NA	NA	NA	NA	NA	NA	NA	NA	NA	NA	NA	NA	NA	NA	NA	NA	NA	2.10755104513536	4.04158280292128	7.54412052201405	2.72181907095654	0.808332189957238	0.724159652457236	NA	NA	NA	NA	NA	NA	1.29652715939448
Hyposaurinae indet.	AMNH FARB 19205	Dyrosauridae	Marine/Coastal	NA	NA	NA	NA	NA	NA	NA	NA	NA	NA	NA	NA	NA	NA	NA	NA	NA	NA	NA	NA	NA	NA	NA	NA	NA	NA	NA	NA	NA	NA	NA	NA	NA	NA	NA	NA	NA	NA	NA	NA	NA	NA	NA	NA	NA	NA
Hyposaurinae indet.	AMNH FARB 2202	Dyrosauridae	Marine/Coastal	0.234152823920266	NA	NA	NA	NA	NA	NA	NA	NA	NA	NA	NA	NA	NA	NA	NA	NA	NA	NA	NA	NA	NA	NA	NA	NA	NA	NA	NA	NA	NA	NA	NA	NA	NA	NA	NA	NA	NA	NA	NA	NA	NA	NA	NA	NA	NA
Hyposaurinae indet.	AMNH FARB 19204	Dyrosauridae	Marine/Coastal	0.216789461933467	NA	NA	NA	NA	NA	NA	NA	NA	NA	NA	NA	NA	NA	NA	NA	NA	NA	NA	NA	NA	NA	NA	NA	NA	NA	NA	NA	NA	NA	NA	NA	NA	NA	NA	NA	NA	NA	NA	NA	NA	NA	NA	NA	NA	NA
Hyposaurinae indet.	AMNH FARB 1459	Dyrosauridae	Marine/Coastal	NA	NA	NA	NA	NA	NA	NA	NA	NA	NA	NA	NA	NA	NA	NA	NA	NA	NA	NA	NA	NA	NA	NA	NA	NA	NA	NA	NA	NA	NA	NA	NA	NA	NA	NA	NA	NA	NA	NA	NA	NA	NA	NA	NA	NA	NA
Hyposaurus natator	YPM VP.000985	Dyrosauridae	Marine/Coastal	0.344968268359021	2.84540474741327	3.61073566325545	1.89290414009515	7.31034482758621	14.7608453837597	1.08720930232558	NA	NA	3.34240186552662	33.9250493096647	8.43137254901961	3.88700564971751	NA	1.46332254584682	3.40122602333399	NA	NA	4.5	3.54553314121037	7.95281189398836	NA	1.40791355474337	NA	NA	0.012085613235905	NA	0.006851567507467	0.035536452704591	0.104146165799001	NA	0.074593686834351	NA	NA	NA	1.5059168461844	NA	NA	NA	NA	NA	0.2933652023061	NA	0.218449197860963	NA	1.7926455566905
Hyposaurus natator	YPM VP.000380	Dyrosauridae	Marine/Coastal	NA	NA	NA	NA	NA	NA	NA	NA	NA	NA	NA	NA	NA	NA	NA	NA	NA	NA	NA	NA	NA	NA	NA	NA	NA	NA	NA	NA	NA	NA	NA	NA	NA	NA	NA	2.55621756044876	NA	NA	NA	NA	NA	NA	NA	NA	NA	NA
Hyposaurus natator	YPM VP.000753	Dyrosauridae	Marine/Coastal	0.358719460825611	2.39720034995626	2.88239006942983	2.26147243314625	6.60311958405546	11.3056036972848	NA	NA	NA	NA	NA	NA	NA	NA	NA	NA	NA	NA	NA	NA	NA	NA	1.41444792482381	NA	NA	0.010078835657682	NA	0.00327104484195	NA	0.116243266472238	NA	0.116861023305547	NA	4.07745156834016	NA	3.53664641345345	NA	0.745893346945302	NA	0.971117140951477	NA	0.247712494507138	NA	0.19485401459854	NA	1.10332103321033
Hyposaurus sp.	YPM VP.000764	Dyrosauridae	Marine/Coastal	0.341864716636197	NA	NA	NA	NA	NA	NA	NA	NA	NA	NA	NA	NA	NA	NA	NA	NA	NA	5.50254452926209	4.68073593073593	8.226343319068	NA	NA	NA	NA	NA	NA	NA	0.026393346087351	NA	NA	NA	NA	NA	NA	NA	NA	NA	NA	NA	NA	NA	NA	NA	NA	NA
Hyposaurus natator	NJSM 23368	Dyrosauridae	Marine/Coastal	0.328971209985907	1.69491525423729	2.87191269385411	3.86473429951691	8.28070175438597	9.64140350877193	1.06382978723404	1.26582278481013	1.35251798561151	3.02153648344584	14.4838212634823	8.96518836432999	3.75474335929698	NA	0.92591199699135	3.10743801652893	NA	NA	NA	NA	NA	1.13669064748201	NA	1.79	1.73936170212766	0.016431364063823	NA	0.003306824719205	NA	NA	NA	NA	NA	NA	0.626655673155096	NA	NA	NA	NA	NA	NA	0.232241281323125	0.184819874688962	0.21975	0.2281	NA
Hyposaurinae indet.	NJSM 12293	Dyrosauridae	Marine/Coastal	0.32952108649035	NA	NA	NA	NA	NA	NA	NA	NA	NA	NA	NA	NA	NA	NA	NA	NA	NA	NA	NA	NA	NA	NA	NA	NA	NA	NA	NA	NA	NA	NA	NA	NA	NA	NA	3.3053304581757	NA	NA	NA	NA	NA	0.394178875497265	NA	NA	NA	NA
Hyposaurus sp.	NJSM 10861	Dyrosauridae	Marine/Coastal	NA	NA	NA	NA	NA	NA	NA	NA	NA	NA	NA	NA	NA	NA	NA	NA	NA	NA	NA	NA	NA	NA	NA	NA	NA	NA	NA	NA	NA	NA	NA	NA	NA	NA	NA	NA	NA	NA	NA	NA	NA	NA	NA	NA	NA	NA
Dyrosaurus maghribensis	NHM VP R 36759	Dyrosauridae	Marine/Coastal	NA	NA	NA	NA	NA	NA	NA	NA	NA	NA	NA	NA	NA	NA	NA	NA	NA	NA	NA	NA	NA	NA	NA	NA	NA	NA	NA	NA	NA	NA	NA	NA	NA	NA	NA	NA	NA	NA	NA	NA	NA	NA	NA	NA	NA	0.461739130434783
[truncated: 120 more columns]
