# Supplementary material for: The postcranial skeleton of Cerrejonisuchus improcerus (Crocodyliformes: Dyrosauridae) and the unusual anatomy of dyrosaurids
Source: PeerJ. 2021 May 10;9:e11222. doi: 10.7717/peerj.11222 (PMC8117932; doi:10.7717/peerj.11222)
Supplement: Supplemental Information 4 [file peerj-09-11222-s004.zip › PCoA/Cerrejonisuchus_CompleteDataset.csv]

Individual	InvNbr	Clade	Thanatocoenosis	Skull.Ain mm	Skull.A/Skull.B	Skull.B/Skull.C	Skull.B/Skull.D	Skull.B/Skull.F	Skull.Q/Skull.B	Skull.Q/Skull.A	Skull.R/Skull.S	Mandible.R/Mandible.Alveoli	Mandible.A/Mandible.C	Mandible.R/Mandible.S	Mandible.B/Mandible.Retro_Process	Mandible.A/Mandible.Retro_Process	Mandible.Q/Mandible.A	Mandible.Q/Mandible.B	(Skull.AlveoliPMX+Skull.AlveoliMX)/Skull.R	Skull.(Mtop*Ntop*pi/4)/Skull.A²	Skull.(Mbot*Nbot*pi/4)/Skull.A²	Femur.Head_Protrusion/Femur.H	Femur.A/Femur.M	Femur.A/Femur.F	Femur.A/Femur.Z	Femur.M/Femur.N	Femur.Mi/Femur.N	Femur.A/Humerus.A	Femur.A/Tibia.A	Humerus.A/Ulna.A	Humerus.A/Humerus.Delto_base	Humerus.A/Humerus.Delto_height	Humerus.A/Humerus.B	Humerus.A/Humerus.C	Humerus.E/Humerus.G	Humerus.A/Humerus.F	Scapula.A/Scapula.B	Scapula.A/Scapula.C	Coracoid.A/Coracoid.H	Coracoid.A/Coracoid.D	Coracoid.A/Coracoid.J	Tibia.A/Ulna.A	Ilium.A/Ilium.B	(Femur.A+Tibia.A)/Femur.A	(Humerus.A+Ulna.A)/Humerus.A	Femur.(G*E*pi/4)/Femur.A²	Femur.(TrochWidth*TrochLength*pi/4)/Femur.A²	Femur.(Depr_W*Depr_H*pi/4)/Femur.A²	Coracoid.(H*C*pi/4)/Coracoid.A²
Cerrejonisuchus improcerus	UF/IGM 31	Dyrosauridae	Terrestrial	386	2.15642458100559	2.06411439114391	6.81126331811263	10.4556074766355	0.607988826815642	0.281943005181347	12.5122189638319	NA	NA	NA	NA	NA	NA	NA	0.0625	0.00792762602175	0.009827297945836	0.216544454628781	1.81668042939719	2.99472519993194	3.18379160636758	9.378509196515	10.6969990319458	1.19891008174387	1.1581995261911	1.15272870043188	3.33636363636364	NA	7.22085587801279	3.32804352754477	NA	NA	NA	NA	NA	NA	NA	1.19324695720455	NA	1.86340909090909	1.8675068119891	0.014401432530573	NA	0.005456914796178	NA
Congosaurus bequaerti	MRAC 1741	Dyrosauridae	Marine/Coastal	703.12	1.65873221826417	4.85499942732791	5.86050048389327	11.3037333333333	NA	NA	NA	NA	NA	NA	2.63546174845196	NA	NA	NA	NA	NA	NA	0.18829481744838	1.90094489187647	2.92534400312287	2.86577437858509	9.7640866873065	12.9331269349845	1.03820178020988	NA	1.33689864333009	2.7108252746221	57.5159362549801	9.05393540294763	3.52152701548969	1.40169806314672	2.62338724332182	NA	1.89706652697747	4.08268259072118	3.28880666049954	6.77180952380952	NA	1.73998044965787	NA	1.74799986146227	0.015742959404545	NA	0.006853643458034	0.050701384424112
Hyposaurus natator	NJSM 23368	Dyrosauridae	Marine/Coastal	500.78	1.69819254637322	4.06969362406845	5.45083179297597	9.14104153750775	0.38302417850724	0.225548144893965	NA	NA	NA	NA	NA	NA	NA	NA	NA	0.012935968565145	0.012062336711174	0.328971209985907	1.69491525423729	2.87191269385411	3.86473429951691	8.28070175438597	9.64140350877193	1.06382978723404	1.26582278481013	1.35251798561151	3.02153648344584	14.4838212634823	8.96518836432999	3.75474335929698	0.92591199699135	3.10743801652893	NA	NA	NA	NA	NA	1.13669064748201	NA	1.79	1.73936170212766	0.016431364063823	NA	0.003306824719205	NA
Hyposaurus sp.	YPM VP.000764	Dyrosauridae	Marine/Coastal	NA	NA	NA	NA	NA	NA	NA	NA	NA	NA	NA	NA	NA	NA	NA	NA	NA	NA	0.341864716636197	NA	NA	NA	NA	NA	NA	NA	NA	NA	NA	NA	NA	NA	NA	NA	NA	5.50254452926209	4.68073593073593	8.226343319068	NA	NA	NA	NA	NA	NA	NA	0.026393346087351
Anthracosuchus balrogus	UF/IGM 68	Dyrosauridae	Aquatic/Amphibious	793	2.01781170483461	1.09166666666667	8.36170212765957	9.19298245614035	0.61323155216285	0.30390920554855	NA	NA	NA	NA	NA	NA	NA	NA	NA	0.027773244935713	0.005199735029669	NA	NA	NA	NA	NA	NA	NA	NA	NA	NA	NA	NA	NA	NA	NA	NA	2.62790697674419	NA	NA	NA	NA	NA	NA	NA	NA	NA	NA	NA
Anthracosuchus balrogus	UF/IGM 67	Dyrosauridae	Aquatic/Amphibious	730	2.60714285714286	0.8	6.66666666666667	5.71545213308838	0.75	0.287671232876712	NA	NA	NA	NA	NA	NA	NA	NA	0.03021978021978	0.022872897657896	NA	NA	NA	NA	NA	NA	NA	NA	NA	NA	NA	NA	NA	NA	NA	NA	1.70469798657718	NA	NA	NA	NA	NA	NA	NA	NA	NA	NA	NA	NA
Metriorhynchus cultridens	NHM VP R3804	Thalattosuchia	Pelagic	814	1.87557603686636	2.48	9.08519991626544	14.0680713128039	0.03778801843318	0.02014742014742	16.7109634551495	23.5882352941176	7.57376433001316	8.02	5.45601291364003	13.0104923325262	NA	NA	0.041749502982107	0.036952815507361	0.003382578350768	0.14826883910387	1.16917293233083	3.37054297171345	11.8295930011411	7.54824063564132	4.83229284903519	NA	NA	NA	NA	NA	NA	NA	NA	NA	NA	NA	NA	NA	NA	NA	NA	NA	NA	0.006818730045062	NA	0	NA
Lemmysuchus obtusidens	NHM VP R3168	Thalattosuchia	Marine/Coastal	1265	1.73763736263736	3.79166666666667	8.68942468369539	14.727898037629	0.269230769230769	0.154940711462451	14.9793388429752	25.2413793103448	16.3444639718805	24.5226130653266	3.45238095238095	8.30357142857143	0.27741935483871	0.667241379310345	0.04551724137931	0.026629597807468	0.003003725576086	0.234161886551944	1.22546419098143	3.90796819489088	11.8461538461538	7.27799227799228	4.9034749034749	2.39378238341969	2.1588785046729	1.5427657873701	3.57738646895273	NA	6.20778385332904	NA	NA	2.53114754098361	3.47410027043894	3.31941959848937	NA	NA	NA	1.71063149480416	1.30555555555556	1.46320346320346	1.64818652849741	0.006560891800638	NA	0	NA
Crocodylus rhombifer	AMNH FARB 16624	Crocodilia	Terrestrial	NA	NA	NA	NA	NA	NA	NA	NA	NA	NA	NA	NA	NA	NA	NA	NA	NA	NA	NA	NA	NA	NA	NA	NA	NA	NA	NA	NA	NA	NA	NA	NA	NA	NA	NA	NA	NA	NA	NA	NA	NA	NA	NA	NA	NA	NA
Hyposaurus natator	YPM VP.000985	Dyrosauridae	Marine/Coastal	447	1.7808764940239	3.8169099756691	4.87757481539059	8.92285815854959	0.379681274900398	0.213199105145414	NA	NA	10.2709260008087	NA	NA	NA	NA	NA	NA	0.012790364099844	0.014075269504707	0.344968268359021	2.84540474741327	3.61073566325545	1.89290414009515	7.31034482758621	14.7608453837597	1.08720930232558	NA	NA	3.34240186552662	33.9250493096647	8.43137254901961	3.88700564971751	1.46332254584682	3.40122602333399	NA	NA	4.5	3.54553314121037	7.95281189398836	NA	1.40791355474337	NA	NA	0.012085613235905	NA	0.006851567507467	0.035536452704591
Hyposaurus natator	YPM VP.000380	Dyrosauridae	Marine/Coastal	NA	NA	NA	NA	NA	NA	NA	NA	NA	NA	NA	NA	NA	NA	NA	NA	NA	NA	NA	NA	NA	NA	NA	NA	NA	NA	NA	NA	NA	NA	NA	NA	NA	NA	NA	NA	NA	NA	NA	NA	NA	NA	NA	NA	NA	NA
Hyposaurus natator	YPM VP.000753	Dyrosauridae	Marine/Coastal	NA	NA	NA	NA	NA	NA	NA	NA	NA	NA	NA	NA	NA	NA	NA	NA	NA	NA	0.358719460825611	2.39720034995626	2.88239006942983	2.26147243314625	6.60311958405546	11.3056036972848	NA	NA	NA	NA	NA	NA	NA	NA	NA	NA	NA	NA	NA	NA	NA	1.41444792482381	NA	NA	0.010078835657682	NA	0.00327104484195	NA
Mecistops cataphractus	RBINS 18374	Crocodilia	Aquatic/Amphibious	344	1.50877192982456	3.09152542372881	7.7445652173913	13.4991119005329	0.355219298245614	0.235436046511628	15.5057540884313	14.8666666666667	10.5425055928412	15.6491228070175	NA	NA	0.293076923076923	1.16661387393095	0.06640625	0.002931948501962	0.00201400311556	NA	1.45335389360062	2.96984019806437	3.88545347467609	8.36774193548387	7.58709677419355	1.1823476702509	1.35028653295129	1.362803761143	NA	NA	10.0179533213645	4.33566433566434	0.720308788598575	3.78561736770692	2.51775147928994	2.32911392405063	6.59043062200957	2.46228101537361	7.79072398190045	1.19330809622665	1.74750394114556	1.74058355437666	1.73378136200717	0.008921960001043	NA	NA	0.032842954143631
Platysuchus multiscrobiculatus	SMNS9930	Thalattosuchia	Marine/Coastal	479.2	1.40527859237537	4.61934435112436	29.8076923076923	40.6921241050119	0.247155425219941	0.175876460767947	45	8.52631578947368	21.7607973421927	NA	NA	NA	NA	NA	0.105555555555556	0.011309108620811	0.002671221893911	NA	1.36298701298701	5.37103377686796	NA	8.57461024498886	7.04064587973274	1.47567491563555	1.56641791044776	1.45335649330745	NA	NA	11.8632193494579	5.40015186028853	0.997278170930865	4.16393442622951	2.35812072184194	2.27734375	5.50118483412322	2.74490097546556	NA	1.36916317564116	NA	1.63839923773225	1.68806242969629	NA	NA	NA	0.022877464821146
Steneosaurus bollensis	SMNS 9428	Thalattosuchia	Marine/Coastal	NA	NA	NA	NA	NA	NA	NA	NA	NA	NA	NA	NA	NA	NA	NA	NA	NA	NA	NA	1.22292993630573	NA	NA	NA	NA	1.74244486795535	NA	1.40333672949567	NA	NA	8.45663852647736	4.63957894736842	NA	5.05226960110041	3.27259404005862	2.80058528428094	4.64908424908425	3.29662337662338	5.61096374889478	NA	1.69612888789438	NA	1.71258734912424	NA	NA	NA	NA
Pelagosaurus typus	SMNS 80065	Thalattosuchia	Marine/Coastal	317.5	1.34533898305085	4.5184759716638	NA	NA	0.174279661016949	0.129543307086614	NA	NA	28.6590709903593	NA	NA	NA	0.231467889908257	0.783783783783784	NA	0.006920483935095	NA	NA	1.34841363102233	4.86744432661718	NA	7.21186440677966	5.65360169491525	NA	2.10840606338999	NA	NA	NA	NA	NA	NA	NA	NA	NA	NA	NA	NA	NA	1.13492063492063	1.47429193899782	NA	NA	NA	NA	NA
Metriorhynchus moreli	SMNS 10116	Thalattosuchia	Pelagic	663	1.68702290076336	2.87511888214207	21.9308035714286	23.5611510791367	0.216997455470738	0.128627450980392	27.0999386879215	16.8571428571429	9.56509380329733	11.7842876165113	NA	NA	NA	NA	0.063348416289593	0.019898516097689	0.001167431264701	NA	1.17412935323383	4.68439857086145	NA	7.91650256006302	5.34935013784955	NA	2.9003318176232	NA	NA	NA	NA	NA	NA	NA	NA	NA	NA	NA	NA	NA	0.87807881773399	1.34478813559322	NA	0.005587221793163	NA	NA	NA
Machimosaurus hugii	SMNS 81608	Thalattosuchia	Marine/Coastal	NA	NA	NA	NA	NA	NA	NA	NA	NA	NA	NA	NA	NA	NA	NA	NA	NA	NA	NA	1.66379310344828	3.98980154355017	NA	8.15370196813496	8.34114339268979	NA	NA	NA	NA	NA	NA	NA	NA	NA	NA	NA	NA	NA	NA	NA	NA	NA	NA	0.005936479111567	NA	NA	NA
Dacosaurus maximus	SMNS 8203	Thalattosuchia	Pelagic	NA	NA	NA	NA	NA	NA	NA	NA	NA	NA	NA	NA	NA	NA	NA	NA	NA	NA	NA	1.46369636963696	3.33533879822516	NA	7.13276836158192	5.97928436911488	3.15793221304472	NA	NA	NA	NA	2.57829998164127	2.02713625866051	2.62842796446504	2.26516129032258	2.2453929752717	2.2418619279761	3.83703384350075	NA	4.21002838221381	NA	NA	NA	NA	0.008639360031871	NA	NA	0.045066051923756
Machimosaurus buffetauti	SMNS 91415	Thalattosuchia	Marine/Coastal	936	1.69565217391304	3.52715654952077	7.39351727832842	14.798927613941	0.391304347826087	0.230769230769231	NA	26.0909090909091	16.5402350141306	14.5759268664297	NA	NA	0.307553956834532	0.701768785652727	NA	0.003563846723156	0.006035069713812	NA	NA	NA	NA	NA	NA	NA	NA	NA	NA	NA	NA	NA	NA	NA	NA	NA	6.87237026647966	2.03361693297365	6.84596577017115	NA	NA	NA	NA	NA	NA	NA	NA
Crocodylus porosus	R.G. 294	Crocodilia	Marine/Coastal	530	1.63076923076923	1.23106060606061	NA	NA	0.48	0.294339622641509	NA	19.6	7.07144598878322	9.11627906976744	NA	NA	0.310344827586207	2.15208034433285	NA	NA	NA	NA	NA	NA	NA	NA	NA	NA	NA	NA	NA	NA	NA	NA	NA	NA	NA	NA	NA	NA	NA	NA	NA	NA	NA	NA	NA	NA	NA
Cf. Gavialosuchus or Thecachampsa ~Brochu americanus or americana	ANSP 9369	Crocodilia	Marine/Coastal	NA	NA	NA	NA	NA	NA	NA	NA	NA	NA	NA	NA	NA	NA	NA	NA	NA	NA	NA	NA	NA	NA	NA	NA	NA	NA	NA	NA	NA	NA	NA	NA	NA	NA	NA	NA	NA	NA	NA	NA	NA	NA	NA	NA	NA	NA
Terminonaris browni	AMNH FARB 5844	Pholidosauridae or Dyrosauridae	Marine/Coastal	NA	NA	NA	NA	NA	NA	NA	NA	NA	NA	NA	NA	NA	NA	NA	NA	NA	NA	NA	NA	NA	NA	NA	NA	NA	NA	NA	NA	NA	8.89905029897995	4.10914406366737	NA	4.10847677817473	NA	NA	NA	NA	NA	NA	NA	NA	NA	NA	NA	NA	NA
Suchodus superciliosus	AMNH FARB 997	Thalattosuchia	Pelagic	598	1.51010101010101	2.98305084745763	15.3965785381026	28.695652173913	0.237449494949495	0.157240802675585	NA	NA	10.8246512449232	NA	29.3764988009592	73.5011990407674	NA	NA	NA	0.017183664666392	NA	NA	NA	NA	NA	NA	NA	NA	NA	NA	NA	NA	NA	NA	NA	NA	NA	NA	NA	NA	NA	NA	NA	NA	NA	NA	NA	NA	NA
Thoracosaurus neocesariensis	NJSM 15437	Crocodilia	Marine/Coastal	NA	NA	NA	NA	NA	NA	NA	NA	NA	NA	NA	NA	NA	NA	NA	NA	NA	NA	0.145991224571201	1.66516436903499	3.17542972699697	3.19481180061038	7.43251231527094	9.16945812807882	1.17434794802281	1.25481969833183	NA	6.16541786743516	11.0278350515464	9.73339399454049	3.77852348993289	0.88361581920904	4.32726537216829	NA	NA	5.34666666666667	NA	6.25341130604289	NA	NA	1.79692724088521	NA	0.009871408144607	NA	0.003595921104778	0.037639533315599
Dyrosaurus maghribensis	NHM VP R 36759	Dyrosauridae	Marine/Coastal	691	1.43064182194617	5.42696629213483	NA	NA	0.220496894409938	0.154124457308249	NA	NA	NA	NA	NA	NA	NA	NA	NA	0.0071428842709	NA	NA	NA	NA	NA	NA	NA	NA	NA	NA	NA	NA	NA	NA	NA	NA	NA	NA	NA	NA	NA	NA	NA	NA	NA	NA	NA	NA	NA
Suchodus durobrivensis	NHM VP R 2618	Thalattosuchia	Pelagic	472	1.91093117408907	2.58098223615465	6.96559503666103	8.68189806678383	0.354048582995951	0.185275423728814	9.98065764023211	NA	9.27593659942363	5.97728631201435	4.29237184204072	12.6318371351484	NA	NA	0.050387596899225	0.029306947878301	0.001921326580699	0.096296296296296	1.16438356164384	3.57970098968204	11.3107119095143	7.52577319587629	5.27525773195876	NA	2.33484411481939	NA	NA	NA	NA	NA	NA	NA	NA	NA	NA	NA	NA	NA	0.914304263146505	1.42829411764706	NA	0.006701025283029	NA	0	NA
[truncated: 137 more columns]
