# Supplementary material for: The postcranial skeleton of Cerrejonisuchus improcerus (Crocodyliformes: Dyrosauridae) and the unusual anatomy of dyrosaurids
Source: PeerJ. 2021 May 10;9:e11222. doi: 10.7717/peerj.11222 (PMC8117932; doi:10.7717/peerj.11222)
Supplement: Supplemental Information 4 [file peerj-09-11222-s004.zip › PCoA/Cerrejonisuchus_Measurements.csv]

Individual	InvNbr	Clade	Thanatocoenosis	Skull.A in mm	Skull.AlveoliMX in mm	Skull.AlveoliPMX in mm	Skull.B in mm	Skull.C in mm	Skull.D in mm	Skull.F in mm	Skull.Mbot in mm	Skull.Mtop in mm	Skull.Nbot in mm	Skull.Ntop in mm	Skull.Q in mm	Skull.R in mm	Skull.S in mm	Mandible.A in mm	Mandible.Alveoli in mm	Mandible.B in mm	Mandible.C in mm	Mandible.Q in mm	Mandible.R in mm	Mandible.Retro_Process in mm	Mandible.S in mm	Femur.A in mm	Femur.B in mm	Femur.Depr_W in mm	Femur.Depr_H in mm	Femur.E in mm	Femur.F in mm	Femur.G in mm	Femur.H in mm	Femur.Head_Protrusion in mm	Femur.M in mm	Femur.Mi in mm	Femur.N in mm	Femur.TrochWidth in mm	Femur.TrochLength in mm	Femur.Z in mm	Tibia.A in mm	Humerus.A in mm	Humerus.B in mm	Humerus.C in mm	Humerus.Delto_base in mm	Humerus.Delto_height in mm	Humerus.E in mm	Humerus.F in mm	Humerus.G in mm
Cerrejonisuchus improcerus	UF/IGM 31	Dyrosauridae	Terrestrial	386	12	4	179	86.72	26.28	17.12	92.43	54.51	20.17	27.59	108.83	256	20.46	NA	NA	NA	NA	NA	NA	NA	NA	176	18.1	8.5	25.32	18.58	58.77	30.57	43.64	9.45	96.88	110.5	10.33	13.33	NA	55.28	151.96	146.8	20.33	44.11	44	NA	NA	NA	NA
Congosaurus bequaerti	MRAC 1741	Dyrosauridae	Marine/Coastal	703.12	NA	NA	423.89	87.31	72.33	37.5	NA	NA	NA	NA	NA	NA	NA	NA	NA	395.82	69.63	NA	NA	150.19	NA	299.76	41.66	20.96	37.41	37.5	102.47	48.03	73.13	13.77	157.69	208.87	16.15	27.77	NA	104.6	NA	288.73	31.89	81.99	106.51	5.02	52.83	110.06	37.69
Hyposaurus natator	NJSM 23368	Dyrosauridae	Marine/Coastal	500.78	NA	NA	294.89	72.46	54.1	32.26	108.22	100.328	35.59	41.17	112.95	NA	NA	581.75	NA	220.757	NA	NA	362.315	NA	NA	200	21.97	8.28	20.34	28.61	69.64	29.25	49.67	16.34	118	137.39	14.25	12.14	NA	51.75	158	188	20.97	50.07	62.22	12.98	24.62	60.5	26.59
Hyposaurus sp.	YPM VP.000764	Dyrosauridae	Marine/Coastal	NA	NA	NA	NA	NA	NA	NA	NA	NA	NA	NA	NA	NA	NA	NA	NA	NA	NA	NA	NA	NA	NA	NA	NA	18.45	27.93	29.66	87.41	33.09	65.64	22.44	NA	NA	NA	14.58	NA	NA	201	NA	NA	53.9	53.52	NA	NA	NA	NA
Anthracosuchus balrogus	UF/IGM 68	Dyrosauridae	Aquatic/Amphibious	793	NA	NA	393	360	47	42.75	158	150.68	26.35	147.58	241	NA	NA	NA	NA	NA	NA	NA	NA	NA	NA	NA	NA	NA	NA	NA	NA	NA	NA	NA	NA	NA	NA	NA	NA	NA	NA	NA	NA	NA	NA	NA	NA	NA	NA
Anthracosuchus balrogus	UF/IGM 67	Dyrosauridae	Aquatic/Amphibious	730	8	3	280	350	42	48.99	NA	142.25	NA	109.1	210	364	NA	NA	NA	NA	NA	NA	NA	NA	NA	NA	NA	NA	NA	NA	NA	NA	NA	NA	NA	NA	NA	NA	NA	NA	NA	NA	NA	NA	NA	NA	NA	NA	NA
Metriorhynchus cultridens	NHM VP R3804	Thalattosuchia	Pelagic	814	3	18	434	175	47.77	30.85	127	215	22.47	145	16.4	503	30.1	806	17	338	106.42	NA	401	61.95	50	311	20.76	0	0	20.78	92.27	40.41	49.1	7.28	266	170.29	35.24	15.33	NA	26.29	NA	NA	NA	NA	NA	NA	NA	NA	NA
Lemmysuchus obtusidens	NHM VP R3168	Thalattosuchia	Marine/Coastal	1265	29	4	728	192	83.78	49.43	255	337	24	161	196	725	48.4	1395	29	580	85.35	387	732	168	29.85	462	36.88	0	0	38.05	118.22	46.86	78.45	18.37	377	254	51.8	14.8	NA	39	214	193	31.09	NA	53.95	NA	36.41	76.25	NA
Crocodylus rhombifer	AMNH FARB 16624	Crocodilia	Terrestrial	NA	NA	NA	NA	NA	NA	NA	NA	NA	NA	NA	NA	NA	NA	NA	NA	NA	NA	NA	NA	NA	NA	NA	NA	NA	NA	NA	NA	NA	NA	NA	NA	NA	NA	NA	NA	NA	NA	NA	NA	NA	NA	NA	NA	NA	NA
Hyposaurus natator	YPM VP.000985	Dyrosauridae	Marine/Coastal	447	NA	NA	251	65.76	51.46	28.13	100.5	87.05	35.63	37.38	95.3	NA	NA	508	NA	242	49.46	NA	316	NA	NA	187	20.64	13.02	23.43	21.16	51.79	25.43	44.12	15.22	65.72	132.7	8.99	11.45	NA	98.79	NA	172	20.4	44.25	51.46	5.07	27.13	50.57	18.54
Hyposaurus natator	YPM VP.000380	Dyrosauridae	Marine/Coastal	NA	NA	NA	NA	NA	NA	NA	NA	NA	NA	NA	NA	NA	NA	NA	12	191	NA	NA	NA	NA	NA	NA	NA	NA	NA	NA	NA	NA	NA	NA	NA	NA	NA	NA	NA	NA	NA	NA	NA	NA	NA	NA	NA	NA	NA
Hyposaurus natator	YPM VP.000753	Dyrosauridae	Marine/Coastal	NA	NA	NA	NA	NA	NA	NA	NA	NA	NA	NA	NA	NA	NA	NA	NA	NA	NA	NA	NA	NA	NA	274	25.5	13.53	23.11	30.82	95.06	31.26	59.35	21.29	114.3	195.7	17.31	12.93	NA	121.16	NA	NA	NA	NA	NA	NA	NA	NA	NA
Mecistops cataphractus	RBINS 18374	Crocodilia	Aquatic/Amphibious	344	13	4	228	73.75	29.44	16.89	17.85	22.21	17	19.89	80.99	256	16.51	377	15	94.71	35.76	110.49	223	NA	14.25	131.95	11.83	NA	NA	12.51	44.43	15.81	26.59	NA	90.79	82.32	10.85	9.26	NA	33.96	97.72	111.6	11.14	25.74	NA	NA	12.13	29.48	16.84
Platysuchus multiscrobiculatus	SMNS9930	Thalattosuchia	Marine/Coastal	479.2	33	5	341	73.82	11.44	8.38	74.24	75.89	10.52	43.57	84.28	360	8	524	38	NA	24.08	NA	324	NA	NA	209.9	10.98	NA	NA	NA	39.08	28.75	33.1	NA	154	126.45	17.96	NA	NA	NA	134	142.24	11.99	26.34	NA	NA	18.32	34.16	18.37
Steneosaurus bollensis	SMNS 9428	Thalattosuchia	Marine/Coastal	NA	NA	NA	NA	NA	NA	NA	NA	NA	NA	NA	NA	NA	NA	NA	NA	NA	NA	NA	NA	NA	NA	192	NA	NA	NA	NA	NA	NA	35.64	NA	157	NA	NA	NA	NA	NA	NA	110.19	13.03	23.75	NA	NA	20.14	21.81	NA
Pelagosaurus typus	SMNS 80065	Thalattosuchia	Marine/Coastal	317.5	NA	NA	236	52.23	NA	NA	NA	38.89	NA	22.84	41.13	NA	NA	327	NA	96.57	11.41	75.69	188	NA	NA	91.8	NA	NA	NA	NA	18.86	12.55	16.72	NA	68.08	53.37	9.44	NA	NA	NA	43.54	NA	NA	NA	NA	NA	NA	NA	NA
Metriorhynchus moreli	SMNS 10116	Thalattosuchia	Pelagic	663	25	3	393	136.69	17.92	16.68	77.05	133.55	8.48	83.39	85.28	442	16.31	673	21	243	70.36	NA	354	NA	30.04	236	14.64	NA	NA	14.34	50.38	27.63	38.73	NA	201	135.82	25.39	NA	NA	NA	81.37	NA	NA	NA	NA	NA	NA	NA	NA
Machimosaurus hugii	SMNS 81608	Thalattosuchia	Marine/Coastal	NA	NA	NA	NA	NA	NA	NA	NA	NA	NA	NA	NA	NA	NA	NA	NA	NA	76.47	NA	NA	NA	NA	289.5	18.21	NA	NA	21.06	72.56	30.08	44	NA	174	178	21.34	NA	NA	NA	NA	NA	NA	NA	NA	NA	NA	NA	NA
Dacosaurus maximus	SMNS 8203	Thalattosuchia	Pelagic	NA	NA	NA	NA	NA	NA	NA	NA	NA	NA	NA	NA	NA	NA	NA	NA	NA	NA	NA	NA	NA	NA	443.5	33.88	NA	NA	36.29	132.97	59.62	NA	NA	303	254	42.48	NA	NA	NA	NA	140.44	54.47	69.28	NA	NA	68.05	62	25.89
Machimosaurus buffetauti	SMNS 91415	Thalattosuchia	Marine/Coastal	936	NA	NA	552	156.5	74.66	37.3	198	28.6	34	139	216	NA	NA	1112	22	487.34	67.23	342	574	NA	39.38	NA	NA	NA	NA	NA	NA	NA	NA	NA	NA	NA	NA	NA	NA	NA	NA	NA	NA	42.26	NA	NA	NA	NA	NA
Crocodylus porosus	R.G. 294	Crocodilia	Marine/Coastal	530	14	4	325	264	NA	NA	33.39	31.3	NA	NA	156	NA	NA	580	15	83.64	82.02	180	294	NA	32.25	NA	NA	NA	NA	NA	NA	NA	NA	NA	NA	NA	NA	NA	NA	NA	NA	NA	NA	NA	NA	NA	NA	NA	NA
Cf. Gavialosuchus or Thecachampsa ~Brochu americanus or americana	ANSP 9369	Crocodilia	Marine/Coastal	NA	NA	NA	NA	NA	NA	NA	NA	55.07	NA	52.05	NA	NA	NA	NA	NA	NA	NA	NA	NA	79.96	NA	NA	NA	NA	NA	27.49	NA	34.19	46.57	NA	NA	NA	NA	NA	NA	NA	NA	NA	NA	55.52	NA	NA	NA	NA	NA
Terminonaris browni	AMNH FARB 5844	Pholidosauridae or Dyrosauridae	Marine/Coastal	NA	NA	NA	NA	NA	NA	NA	NA	NA	NA	NA	NA	NA	NA	NA	NA	NA	NA	NA	NA	NA	NA	NA	26.32	6.46	13.77	31.82	89.59	33.62	64.45	NA	NA	NA	NA	17.06	NA	NA	NA	253	28.43	61.57	NA	NA	40.8	61.58	NA
Suchodus superciliosus	AMNH FARB 997	Thalattosuchia	Pelagic	598	NA	NA	396	132.75	25.72	13.8	NA	110.79	NA	70.62	94.03	NA	NA	613	18	245	56.63	NA	NA	8.34	NA	NA	NA	NA	NA	NA	NA	NA	NA	NA	NA	NA	NA	NA	NA	NA	NA	NA	NA	NA	NA	NA	NA	NA	NA
Thoracosaurus neocesariensis	NJSM 15437	Crocodilia	Marine/Coastal	NA	NA	NA	NA	NA	NA	NA	NA	NA	NA	NA	NA	NA	NA	NA	NA	NA	36.29	NA	NA	28.99	NA	125.62	10.62	5	14.45	13.04	39.56	15.21	25.07	3.66	75.44	93.07	10.15	4.7	NA	39.32	100.11	106.97	10.99	28.31	17.35	9.7	15.64	24.72	17.7
Dyrosaurus maghribensis	NHM VP R 36759	Dyrosauridae	Marine/Coastal	691	NA	NA	483	89	NA	NA	112	96.5	NA	45	106.5	NA	NA	NA	NA	447	NA	NA	NA	NA	NA	NA	NA	NA	NA	NA	NA	NA	NA	NA	NA	NA	NA	NA	NA	NA	NA	NA	NA	NA	NA	NA	NA	NA	NA
Suchodus durobrivensis	NHM VP R 2618	Thalattosuchia	Pelagic	472	10	3	247	95.7	35.46	28.45	57.55	112.37	9.47	73.98	87.45	258	25.85	515	NA	175	55.52	NA	200	40.77	33.46	170	9.85	0	0	12.93	47.49	19.07	28.35	2.73	146	102.34	19.4	7.56	NA	15.03	72.81	NA	NA	NA	NA	NA	NA	NA	NA
[truncated: 231 more columns]
