# Supplementary material for: The postcranial skeleton of Cerrejonisuchus improcerus (Crocodyliformes: Dyrosauridae) and the unusual anatomy of dyrosaurids
Source: PeerJ. 2021 May 10;9:e11222. doi: 10.7717/peerj.11222 (PMC8117932; doi:10.7717/peerj.11222)
Supplement: Supplemental Information 4 [file peerj-09-11222-s004.zip › PCoA/Cerrejonisuchus_Measurements_DyroOnly.csv]

Individual	InvNbr	Clade	Thanatocoenosis	Skull.A in mm	Skull.AlveoliMX in mm	Skull.AlveoliPMX in mm	Skull.B in mm	Skull.C in mm	Skull.D in mm	Skull.F in mm	Skull.Mbot in mm	Skull.Mtop in mm	Skull.Nbot in mm	Skull.Ntop in mm	Skull.Q in mm	Skull.R in mm	Skull.S in mm	Mandible.A in mm	Mandible.Alveoli in mm	Mandible.B in mm	Mandible.C in mm	Mandible.Q in mm	Mandible.R in mm	Mandible.Retro_Process in mm	Mandible.S in mm	Femur.A in mm	Femur.B in mm	Femur.Depr_W in mm	Femur.Depr_H in mm	Femur.E in mm	Femur.F in mm	Femur.G in mm	Femur.H in mm	Femur.Head_Protrusion in mm	Femur.M in mm	Femur.Mi in mm	Femur.N in mm	Femur.TrochWidth in mm	Femur.TrochLength in mm	Femur.Z in mm	Tibia.A in mm	Humerus.A in mm	Humerus.B in mm	Humerus.C in mm	Humerus.Delto_base in mm	Humerus.Delto_height in mm	Humerus.E in mm	Humerus.F in mm	Humerus.G in mm
Congosaurus bequaerti	MRAC 1741	Dyrosauridae	Marine/Coastal	703.12	NA	NA	423.89	87.31	72.33	37.5	NA	NA	NA	NA	NA	NA	NA	NA	NA	395.82	69.63	NA	NA	150.19	NA	299.76	41.66	20.96	37.41	37.5	102.47	48.03	73.13	13.77	157.69	208.87	16.15	27.77	NA	104.6	NA	288.73	31.89	81.99	106.51	5.02	52.83	110.06	37.69
Cerrejonisuchus improcerus	UF/IGM 29	Dyrosauridae	Terrestrial	299.5	12	4	154.5	65.96	25.77	14.18	31.55	48.83	12.32	25.42	81.29	239	14.06	NA	NA	NA	NA	NA	NA	NA	NA	NA	NA	NA	NA	NA	NA	NA	NA	NA	NA	NA	NA	NA	NA	NA	NA	NA	NA	NA	NA	NA	NA	NA	NA
Cerrejonisuchus improcerus	UF/IGM 31	Dyrosauridae	Terrestrial	386	12	4	179	86.72	26.28	17.12	92.43	54.51	20.17	27.59	108.83	256	20.46	NA	NA	NA	NA	NA	NA	NA	NA	176	18.1	8.5	25.32	18.58	58.77	30.57	43.64	9.45	96.88	110.5	10.33	13.33	NA	55.28	151.96	146.8	20.33	44.11	44	NA	NA	NA	NA
Cerrejonisuchus improcerus	UF/IGM 32	Dyrosauridae	Terrestrial	NA	14	3	NA	69.53	21.99	15.6	NA	NA	NA	NA	NA	NA	15.62	NA	NA	NA	NA	NA	NA	NA	NA	NA	NA	NA	NA	NA	NA	NA	NA	NA	NA	NA	NA	NA	NA	NA	NA	NA	NA	NA	NA	NA	NA	NA	NA
Cerrejonisuchus improcerus	UF/IGM 30	Dyrosauridae	Terrestrial	NA	NA	NA	NA	NA	NA	NA	NA	NA	NA	NA	NA	NA	NA	NA	14	106.93	NA	NA	152	NA	11.61	NA	NA	NA	NA	NA	NA	NA	NA	NA	NA	NA	NA	NA	NA	NA	NA	NA	NA	NA	NA	NA	NA	NA	NA
Anthracosuchus balrogus	UF/IGM 67	Dyrosauridae	Aquatic/Amphibious	730	8	3	280	350	42	48.99	NA	142.25	NA	109.1	210	364	NA	NA	NA	NA	NA	NA	NA	NA	NA	NA	NA	NA	NA	NA	NA	NA	NA	NA	NA	NA	NA	NA	NA	NA	NA	NA	NA	NA	NA	NA	NA	NA	NA
Anthracosuchus balrogus	UF/IGM 68	Dyrosauridae	Aquatic/Amphibious	793	NA	NA	393	360	47	42.75	158	150.68	26.35	147.58	241	NA	NA	NA	NA	NA	NA	NA	NA	NA	NA	NA	NA	NA	NA	NA	NA	NA	NA	NA	NA	NA	NA	NA	NA	NA	NA	NA	NA	NA	NA	NA	NA	NA	NA
Acherontisuchus guajiraensis	UF/IGM 35	Dyrosauridae	Unknown	NA	NA	NA	NA	NA	NA	NA	NA	NA	NA	NA	NA	NA	NA	858	24	401	67.65	358	506	NA	39.55	NA	NA	NA	NA	NA	NA	NA	NA	NA	NA	NA	NA	NA	NA	NA	NA	NA	NA	NA	NA	NA	NA	NA	NA
Acherontisuchus guajiraensis	UF/IGM 38	Dyrosauridae	Unknown	NA	NA	NA	NA	NA	NA	NA	NA	NA	NA	NA	NA	NA	NA	NA	NA	NA	NA	NA	NA	NA	NA	248	12.47	6.46	28.41	15.13	104.87	38.41	58.25	19.21	102	185.64	20.04	17.28	NA	119.34	NA	NA	NA	NA	NA	NA	NA	NA	NA
Acherontisuchus guajiraensis	UF/IGM 34	Dyrosauridae	Unknown	NA	NA	NA	NA	NA	NA	NA	NA	NA	NA	NA	NA	NA	NA	787	19	423	30.19	NA	511	NA	28.37	NA	NA	NA	NA	NA	NA	NA	NA	NA	NA	NA	NA	NA	NA	NA	NA	NA	NA	NA	NA	NA	NA	NA	NA
Anthracosuchus balrogus	UF/IGM 69	Dyrosauridae	Aquatic/Amphibious	442	NA	NA	NA	NA	NA	NA	NA	135.2	NA	66.41	NA	255	17.88	NA	NA	NA	NA	NA	NA	NA	NA	NA	NA	NA	NA	NA	NA	NA	NA	NA	NA	NA	NA	NA	NA	NA	NA	NA	NA	NA	NA	NA	NA	NA	NA
Acherontisuchus guajiraensis	UF/IGM 37	Dyrosauridae	Unknown	NA	NA	NA	NA	NA	NA	NA	NA	NA	NA	NA	NA	NA	NA	NA	NA	NA	NA	NA	NA	NA	NA	NA	NA	NA	NA	NA	NA	NA	NA	NA	NA	NA	NA	NA	NA	NA	NA	NA	NA	NA	NA	NA	NA	NA	NA
Hyposaurinae indet.	ANSP 8651	Dyrosauridae	Marine/Coastal	NA	NA	NA	NA	NA	NA	NA	NA	NA	NA	NA	NA	NA	NA	NA	NA	NA	NA	NA	NA	NA	NA	NA	NA	NA	NA	NA	NA	NA	NA	NA	NA	NA	NA	NA	NA	NA	NA	NA	NA	NA	NA	NA	NA	NA	NA
Hyposaurinae indet.	ANSP 8638	Dyrosauridae	Marine/Coastal	NA	NA	NA	NA	NA	NA	NA	NA	NA	NA	NA	NA	NA	NA	NA	NA	NA	NA	NA	NA	NA	NA	NA	NA	NA	NA	NA	NA	NA	NA	NA	NA	NA	NA	NA	NA	NA	NA	NA	NA	NA	NA	NA	NA	NA	NA
Hyposaurinae indet.	ANSP 8648	Dyrosauridae	Marine/Coastal	NA	NA	NA	NA	NA	NA	NA	NA	NA	NA	NA	NA	NA	NA	NA	NA	NA	NA	NA	NA	NA	NA	NA	NA	NA	NA	NA	NA	NA	NA	NA	NA	NA	NA	NA	NA	NA	NA	NA	NA	NA	NA	NA	NA	NA	NA
Hyposaurinae indet.	ANSP 8635	Dyrosauridae	Marine/Coastal	NA	NA	NA	NA	NA	NA	NA	NA	NA	NA	NA	NA	NA	NA	NA	NA	NA	NA	NA	NA	NA	NA	NA	NA	NA	NA	NA	NA	NA	NA	NA	NA	NA	NA	NA	NA	NA	NA	NA	NA	NA	NA	NA	NA	NA	NA
Hyposaurinae indet.	ANSP 8631;8629	Dyrosauridae	Marine/Coastal	NA	NA	NA	NA	NA	NA	NA	NA	NA	NA	NA	NA	NA	NA	NA	NA	NA	NA	NA	NA	88.84	NA	NA	NA	NA	NA	NA	NA	NA	NA	NA	NA	NA	NA	NA	NA	NA	NA	NA	NA	NA	NA	NA	NA	NA	NA
Hyposaurinae indet.	ANSP 9682-93	Dyrosauridae	Marine/Coastal	NA	NA	NA	NA	NA	NA	NA	NA	NA	NA	NA	NA	NA	NA	NA	NA	NA	NA	NA	NA	NA	NA	NA	NA	NA	NA	NA	NA	NA	NA	NA	NA	NA	NA	NA	NA	NA	NA	NA	NA	NA	NA	NA	NA	NA	NA
Hyposaurinae indet.	ANSP 9631-79	Dyrosauridae	Marine/Coastal	NA	NA	NA	NA	NA	NA	NA	NA	NA	NA	NA	NA	NA	NA	NA	NA	NA	NA	NA	NA	NA	NA	NA	NA	22.07	36.24	38.48	NA	46.39	NA	NA	NA	NA	NA	26.58	NA	NA	NA	NA	NA	NA	NA	NA	NA	NA	NA
Hyposaurinae indet.	ANSP 15364	Dyrosauridae	Marine/Coastal	NA	NA	NA	NA	NA	NA	NA	NA	NA	NA	NA	NA	NA	NA	NA	NA	NA	NA	NA	NA	NA	NA	NA	NA	NA	NA	NA	NA	NA	NA	NA	NA	NA	NA	NA	NA	NA	NA	NA	NA	NA	NA	NA	NA	NA	NA
Hyposaurinae indet.	ANSP 13656	Dyrosauridae	Marine/Coastal	NA	NA	NA	NA	NA	NA	NA	NA	NA	NA	NA	NA	NA	NA	NA	NA	NA	NA	NA	NA	NA	NA	NA	NA	NA	NA	NA	NA	NA	NA	NA	NA	NA	NA	NA	NA	NA	NA	NA	NA	NA	NA	NA	NA	NA	NA
Hyposaurinae indet.	AMNH FARB 1421	Dyrosauridae	Marine/Coastal	NA	NA	NA	NA	NA	NA	NA	NA	NA	NA	NA	NA	NA	NA	NA	NA	NA	NA	NA	NA	NA	NA	NA	NA	NA	NA	NA	NA	NA	NA	NA	NA	NA	NA	NA	NA	NA	NA	NA	NA	NA	NA	NA	NA	NA	NA
Hyposaurinae indet.	AMNH FARB 1416	Dyrosauridae	Marine/Coastal	NA	NA	NA	NA	NA	NA	NA	NA	NA	NA	NA	NA	NA	NA	NA	NA	NA	NA	NA	NA	NA	NA	NA	NA	NA	NA	NA	NA	NA	NA	NA	NA	NA	NA	NA	NA	NA	NA	NA	NA	NA	NA	NA	NA	NA	NA
Hyposaurinae indet.	AMNH FARB 1432	Dyrosauridae	Marine/Coastal	NA	NA	NA	NA	NA	NA	NA	NA	NA	NA	NA	NA	NA	NA	NA	NA	NA	NA	NA	NA	NA	NA	NA	NA	9.84	19.06	29.24	76.16	34.67	51.58	NA	NA	NA	NA	14.91	NA	NA	NA	NA	NA	NA	NA	NA	NA	NA	NA
Hyposaurinae indet.	AMNH FARB 1432 19205	Dyrosauridae	Marine/Coastal	NA	NA	NA	NA	NA	NA	NA	NA	NA	NA	NA	NA	NA	NA	NA	NA	NA	NA	NA	NA	NA	NA	NA	NA	NA	NA	NA	NA	NA	NA	NA	NA	NA	NA	NA	NA	NA	NA	NA	NA	NA	NA	NA	NA	NA	NA
Hyposaurinae indet.	AMNH FARB 1432	Dyrosauridae	Unknown	NA	NA	NA	NA	NA	NA	NA	NA	NA	NA	NA	NA	NA	NA	NA	NA	NA	NA	NA	NA	NA	NA	NA	NA	NA	NA	NA	NA	NA	56.43	NA	NA	NA	NA	NA	NA	NA	NA	NA	32.44	NA	NA	NA	NA	NA	24.62
Hyposaurinae indet.	AMNH FARB 2389-2390	Dyrosauridae	Marine/Coastal	NA	NA	NA	NA	NA	NA	NA	NA	NA	NA	NA	NA	NA	NA	NA	NA	NA	NA	NA	NA	NA	NA	NA	NA	NA	NA	NA	NA	NA	NA	NA	NA	NA	NA	NA	NA	NA	NA	NA	NA	NA	NA	NA	NA	NA	NA
Hyposaurinae indet.	AMNH FARB 2390	Dyrosauridae	Marine/Coastal	NA	NA	NA	NA	NA	NA	NA	NA	NA	NA	NA	NA	NA	NA	NA	NA	NA	NA	NA	NA	NA	NA	NA	NA	NA	NA	NA	NA	NA	NA	NA	NA	NA	NA	NA	NA	NA	NA	NA	NA	NA	NA	NA	NA	NA	NA
Hyposaurinae indet.	AMNH FARB 2390	Dyrosauridae	Marine/Coastal	NA	NA	NA	NA	NA	NA	NA	NA	NA	NA	NA	NA	NA	NA	NA	NA	NA	NA	NA	NA	NA	NA	NA	NA	NA	NA	29.1	NA	42.07	NA	NA	NA	NA	NA	31.79	NA	NA	NA	NA	NA	NA	NA	NA	NA	NA	NA
Hyposaurinae indet.	AMNH FARB 19205	Dyrosauridae	Marine/Coastal	NA	NA	NA	NA	NA	NA	NA	NA	NA	NA	NA	NA	NA	NA	NA	NA	NA	NA	NA	NA	NA	NA	NA	NA	NA	NA	NA	NA	NA	NA	NA	NA	NA	NA	NA	NA	NA	NA	NA	NA	75.74	NA	NA	NA	NA	NA
Hyposaurinae indet.	AMNH FARB 2202	Dyrosauridae	Marine/Coastal	NA	NA	NA	NA	NA	NA	NA	NA	NA	NA	NA	NA	NA	NA	NA	NA	NA	NA	NA	NA	NA	NA	NA	NA	21.33	40.82	33.89	104.2	43.97	75.25	17.62	NA	NA	NA	18.17	NA	NA	NA	NA	34.7	79.53	NA	NA	NA	NA	NA
Hyposaurinae indet.	AMNH FARB 19204	Dyrosauridae	Marine/Coastal	NA	NA	NA	NA	NA	NA	NA	NA	NA	NA	NA	NA	NA	NA	NA	NA	NA	NA	NA	NA	NA	NA	NA	NA	NA	NA	NA	NA	NA	44.79	9.71	NA	NA	NA	NA	NA	NA	NA	NA	NA	NA	NA	NA	NA	NA	NA
Hyposaurinae indet.	AMNH FARB 1459	Dyrosauridae	Marine/Coastal	NA	NA	NA	NA	NA	NA	NA	NA	NA	NA	NA	NA	NA	NA	NA	NA	NA	NA	NA	NA	NA	NA	NA	NA	NA	NA	NA	NA	NA	NA	NA	NA	NA	NA	NA	NA	NA	NA	NA	NA	NA	NA	NA	NA	NA	NA
Hyposaurus natator	YPM VP.000985	Dyrosauridae	Marine/Coastal	447	NA	NA	251	65.76	51.46	28.13	100.5	87.05	35.63	37.38	95.3	NA	NA	508	NA	242	49.46	NA	316	NA	NA	187	20.64	13.02	23.43	21.16	51.79	25.43	44.12	15.22	65.72	132.7	8.99	11.45	NA	98.79	NA	172	20.4	44.25	51.46	5.07	27.13	50.57	18.54
Hyposaurus natator	YPM VP.000380	Dyrosauridae	Marine/Coastal	NA	NA	NA	NA	NA	NA	NA	NA	NA	NA	NA	NA	NA	NA	NA	12	191	NA	NA	NA	NA	NA	NA	NA	NA	NA	NA	NA	NA	NA	NA	NA	NA	NA	NA	NA	NA	NA	NA	NA	NA	NA	NA	NA	NA	NA
Hyposaurus natator	YPM VP.000753	Dyrosauridae	Marine/Coastal	NA	NA	NA	NA	NA	NA	NA	NA	NA	NA	NA	NA	NA	NA	NA	NA	NA	NA	NA	NA	NA	NA	274	25.5	13.53	23.11	30.82	95.06	31.26	59.35	21.29	114.3	195.7	17.31	12.93	NA	121.16	NA	NA	NA	NA	NA	NA	NA	NA	NA
Hyposaurus sp.	YPM VP.000764	Dyrosauridae	Marine/Coastal	NA	NA	NA	NA	NA	NA	NA	NA	NA	NA	NA	NA	NA	NA	NA	NA	NA	NA	NA	NA	NA	NA	NA	NA	18.45	27.93	29.66	87.41	33.09	65.64	22.44	NA	NA	NA	14.58	NA	NA	201	NA	NA	53.9	53.52	NA	NA	NA	NA
Hyposaurus natator	NJSM 23368	Dyrosauridae	Marine/Coastal	500.78	NA	NA	294.89	72.46	54.1	32.26	108.22	100.328	35.59	41.17	112.95	NA	NA	581.75	NA	220.757	NA	NA	362.315	NA	NA	200	21.97	8.28	20.34	28.61	69.64	29.25	49.67	16.34	118	137.39	14.25	12.14	NA	51.75	158	188	20.97	50.07	62.22	12.98	24.62	60.5	26.59
Hyposaurinae indet.	NJSM 12293	Dyrosauridae	Marine/Coastal	NA	NA	NA	NA	NA	NA	NA	NA	NA	NA	NA	NA	NA	NA	NA	NA	NA	NA	NA	NA	NA	NA	NA	NA	8.4	28.5	31.51	80.41	37.36	55.96	18.44	NA	NA	NA	13.5	NA	NA	NA	NA	NA	NA	NA	NA	NA	NA	NA
Hyposaurus sp.	NJSM 10861	Dyrosauridae	Marine/Coastal	NA	NA	NA	NA	NA	NA	NA	NA	NA	NA	NA	NA	NA	NA	NA	NA	NA	NA	NA	NA	NA	NA	NA	NA	NA	NA	NA	NA	NA	NA	NA	NA	NA	NA	NA	NA	NA	NA	NA	NA	NA	NA	NA	NA	NA	NA
Dyrosaurus maghribensis	NHM VP R 36759	Dyrosauridae	Marine/Coastal	691	NA	NA	483	89	NA	NA	112	96.5	NA	45	106.5	NA	NA	NA	NA	447	NA	NA	NA	NA	NA	NA	NA	NA	NA	NA	NA	NA	NA	NA	NA	NA	NA	NA	NA	NA	NA	NA	NA	NA	NA	NA	NA	NA	NA
[truncated: 231 more columns]
