# Supplementary material for: The postcranial skeleton of Cerrejonisuchus improcerus (Crocodyliformes: Dyrosauridae) and the unusual anatomy of dyrosaurids
Source: PeerJ. 2021 May 10;9:e11222. doi: 10.7717/peerj.11222 (PMC8117932; doi:10.7717/peerj.11222)
Supplement: Supplemental Information 4 [file peerj-09-11222-s004.zip › PCoA/Cerrejonisuchus_SKULLDataset.csv]

Individual	InvNbr	Clade	Thanatocoenosis	Skull.Ain mm	Skull.A/Skull.B	Skull.B/Skull.C	Skull.B/Skull.D	Skull.B/Skull.F	Skull.Q/Skull.B	Skull.Q/Skull.A	Skull.R/Skull.S	Mandible.R/Mandible.Alveoli	Mandible.A/Mandible.C	Mandible.R/Mandible.S	Mandible.B/Mandible.Retro_Process	Mandible.A/Mandible.Retro_Process	Mandible.Q/Mandible.A	Mandible.Q/Mandible.B	(Skull.AlveoliPMX+Skull.AlveoliMX)/Skull.R	Skull.(Mtop*Ntop*pi/4)/Skull.A²	Skull.(Mbot*Nbot*pi/4)/Skull.A²	Skull.(Hmax*Imax*pi/4)/Skull.Min_orbital_spacing²	Skull.(Hmax*Imax*pi/4)/Skull.A²	Skull.(Jmax*Nasal_width*pi/4)/(Li*Gi*pi/4)
Congosaurus bequaerti	MRAC 1741	Dyrosauridae	Marine/Coastal	703.12	1.65873221826417	4.85499942732791	5.86050048389327	11.3037333333333	NA	NA	NA	NA	NA	NA	2.63546174845196	NA	NA	NA	NA	NA	NA	NA	NA	NA
Cerrejonisuchus improcerus	UF/IGM 29	Dyrosauridae	Terrestrial	299.5	1.93851132686084	2.34232868405094	5.9953434225844	10.8956276445698	0.526148867313916	0.271419031719533	16.9985775248933	NA	NA	NA	NA	NA	NA	NA	0.066945606694561	0.010868221936297	0.003403347532698	1.20530141737598	0.00467870100924	0.211271547517778
Cerrejonisuchus improcerus	UF/IGM 31	Dyrosauridae	Terrestrial	386	2.15642458100559	2.06411439114391	6.81126331811263	10.4556074766355	0.607988826815642	0.281943005181347	12.5122189638319	NA	NA	NA	NA	NA	NA	NA	0.0625	0.00792762602175	0.009827297945836	NA	NA	0.160903180414497
Cerrejonisuchus improcerus	UF/IGM 32	Dyrosauridae	Terrestrial	NA	NA	NA	NA	NA	NA	NA	NA	NA	NA	NA	NA	NA	NA	NA	NA	NA	NA	NA	NA	NA
Anthracosuchus balrogus	UF/IGM 67	Dyrosauridae	Aquatic/Amphibious	730	2.60714285714286	0.8	6.66666666666667	5.71545213308838	0.75	0.287671232876712	NA	NA	NA	NA	NA	NA	NA	NA	0.03021978021978	0.022872897657896	NA	NA	0.007327484544118	0.26893018175583
Anthracosuchus balrogus	UF/IGM 69	Dyrosauridae	Aquatic/Amphibious	442	NA	NA	NA	NA	NA	NA	14.261744966443	NA	NA	NA	NA	NA	NA	NA	NA	0.036095703827837	NA	NA	0.015604542164509	NA
Hyposaurinae indet.	ANSP 8631;8629	Dyrosauridae	Marine/Coastal	NA	NA	NA	NA	NA	NA	NA	NA	NA	NA	NA	NA	NA	NA	NA	NA	NA	NA	NA	NA	NA
Hyposaurus natator	YPM VP.000985	Dyrosauridae	Marine/Coastal	447	1.7808764940239	3.8169099756691	4.87757481539059	8.92285815854959	0.379681274900398	0.213199105145414	NA	NA	10.2709260008087	NA	NA	NA	NA	NA	NA	0.012790364099844	0.014075269504707	5.35839058809512	0.008883049804566	NA
Hyposaurus sp.	NJSM 10861	Dyrosauridae	Marine/Coastal	NA	NA	NA	NA	NA	NA	NA	NA	NA	NA	NA	NA	NA	NA	NA	NA	NA	NA	NA	NA	NA
Dyrosaurus maghribensis	NHM VP R 36759	Dyrosauridae	Marine/Coastal	691	1.43064182194617	5.42696629213483	NA	NA	0.220496894409938	0.154124457308249	NA	NA	NA	NA	NA	NA	NA	NA	NA	0.0071428842709	NA	4.62800735952381	0.00469119307786	NA
Hyposaurus natator	NJSM 23368	Dyrosauridae	Marine/Coastal	500.78	1.69819254637322	4.06969362406845	5.45083179297597	9.14104153750775	0.38302417850724	0.225548144893965	NA	NA	NA	NA	NA	NA	NA	NA	NA	0.012935968565145	0.012062336711174	5.05575905813218	0.006736662648797	0.328784014323599
