# Supplementary material for: The postcranial skeleton of Cerrejonisuchus improcerus (Crocodyliformes: Dyrosauridae) and the unusual anatomy of dyrosaurids
Source: PeerJ. 2021 May 10;9:e11222. doi: 10.7717/peerj.11222 (PMC8117932; doi:10.7717/peerj.11222)
Supplement: Supplemental Information 4 [file peerj-09-11222-s004.zip › PCoA/TableOfMeasurements.txt]

Table of conversion

Aa = CH a
Ap = CH p
Ba = CW a
Bp = CW p
C = CL
D = N ang
E = NH
J = Lat W
K = Lat H
La = Para H
Lp = Dia H
La (sacrals) = Lat a H
Lp (sacrals) = Lat p H
Ma = Para W
Mp = Dia W
Ma (sacrals) = Lat a W
Mp (sacrals) = Lat p W
Qa = Para L
Qp = Dia L
Q (sacrals) = Lat Maj
Qi (sacrals) = Lat Min
Oa = Prez Maj
Op = Postz Maj
Pa = Prez Min
Pp = Postz Min
Ga = Prez ang
Gp = Postz ang 

`CH' represents the maximal height of the centrum (dorso-ventrally); 
`CW' represents the maximal width of the centrum (laterally); 
`CL' represents the anterior-posterior length of the centrum;
`N ang' represents the angle (whole number) that the neural spine forms with the horizontal (coronal plane). When the neural possesses a corner, the two angles are separated by an en dash;
`NH' represents the height of the neural spine; 
`Hyp height' represents the maximal height of the hypapophyse,
`Lat W' represents the base width (antero-posterior) of the lateral process;
`Lat H' represents the base height (dorso-ventral) of the lateral process;
`Lat a H' represents the height of the anterior distal facet of the lateral process and is taken perpendicular to `Lat a W';
`Lat p H' represents the height of the distal diapophyseal facet of the lateral process and is taken perpendicular to `Lat p W';
`Para H' represents the height of the distal parapophyseal facet of the lateral process and is taken perpendicular to `Para W';
`Dia H' represents the height of the distal diapophyseal facet of the lateral process and is taken perpendicular to `Dia W';
`Para W' stands for the greatest length of the distal parapophyseal facet (which may be tilted regarding the antero-posterior plane) of the lateral process;
`Dia W' stands for the greatest length of the distal diapophyseal facet (which may be tilted regarding the antero-posterior plane) of the lateral process;
`Para L' represents the proximal-distal length of the anterior ramus (or parapophyseal process) of the lateral process; 
`Dia L' represents the proximal-distal length of the posterior ramus (or diapophyseal process) of the lateral process; 
`Prez Maj' represents the length of the major axis of the elliptic surface of the prezygapophysis;
`Postz Maj' represents the length of the major of the elliptic surface of the postzygapophysis;
`Prez min' represents the length of the minor axis of the elliptic surface of the prezygapophysis (and is usually perpendicular to the corresponding `Prez Maj');
`Postz min' represents the length of the minor axis of the elliptic surface of the postzygapophysis (and is usually perpendicular to the corresponding `Postz Maj');
`Prez ang' refers to the angle (degree) between the horizontal plane (or coronal plane) and prezygapophysis;
`Postz ang' refers to the angle (degree) between the horizontal plane (or coronal plane) and the postzygapophysis.
The lower case letters `a' and `p' stand for `anterior' and `posterior' respectively.}
