# Supplementary material for: The postcranial skeleton of Cerrejonisuchus improcerus (Crocodyliformes: Dyrosauridae) and the unusual anatomy of dyrosaurids
Source: PeerJ. 2021 May 10;9:e11222. doi: 10.7717/peerj.11222 (PMC8117932; doi:10.7717/peerj.11222)
Supplement: Supplemental Information 5 [file peerj-09-11222-s005.zip]

Archive with 3 entries (3 files):
- tanglegram/CerrejonisuchusSuperScriptUpdated_Body_AfterThreshold_for_tanglegram.csv
- tanglegram/CerrejonisuchusSuperScriptUpdated_Skull_AfterThreshold_for_tanglegram.csv
- tanglegram/tanglegram&mantel.R
