# Supplementary material for: The postcranial skeleton of Cerrejonisuchus improcerus (Crocodyliformes: Dyrosauridae) and the unusual anatomy of dyrosaurids
Source: PeerJ. 2021 May 10;9:e11222. doi: 10.7717/peerj.11222 (PMC8117932; doi:10.7717/peerj.11222)
Supplement: Supplemental Information 5 [file peerj-09-11222-s005.zip › tanglegram/CerrejonisuchusSuperScriptUpdated_Body_AfterThreshold_for_tanglegram.csv]

	Femur.Head_Protrusion/Femur.H	Femur.A/Femur.M	Femur.A/Femur.F	Femur.A/Femur.Z	Femur.M/Femur.N	Femur.Mi/Femur.N	Femur.A/Humerus.A	Femur.A/Tibia.A	Humerus.A/Ulna.A	Humerus.A/Humerus.Delto_base	Humerus.A/Humerus.B	Humerus.A/Humerus.C	Humerus.E/Humerus.G	Humerus.A/Humerus.F	Scapula.A/Scapula.B	Scapula.A/Scapula.C	Coracoid.A/Coracoid.H	Coracoid.A/Coracoid.D	Coracoid.A/Coracoid.J	Ilium.A/Ilium.B	(Femur.A+Tibia.A)/Femur.A	(Humerus.A+Ulna.A)/Humerus.A	Femur.(G*E*pi/4)/Femur.A²	Femur.(Depr_W*Depr_H*pi/4)/Femur.A²	Coracoid.(H*C*pi/4)/Coracoid.A²	Cervical.FM_Post/Cref²	Cervical.FM_Ant/Cref²	Cervical.FM_Ant/Cref².1	Cervical.Ltop*Mtop/Qtop²	Cervical.Ltop*Mtop/Qtop².1	Cervical.Lbot*Mbot/Qbot²	Cervical.Lbot*Mbot/Qbot².1	Cervical.Lbot*Mbot/Ltop*Mtop	Cervical.Lbot*Mbot/Ltop*Mtop.1	Cervical.Oa*Pa/Op*Pp	Cervical.Oa*Pa/Op*Pp.1	Cervical.Aa*Ba/Femur.H²	Cervical.Aa*Ba/Femur.H².1	Cervical.C/Femur.A	Cervical.C/Femur.A.1	Cervical.Jtop/Ktop	Cervical.Jtop/Ktop.1	Cervical.Jbot/Kbot	Cervical.Jbot/Kbot.1	Cervical.Qtop/Qbot	Cervical.Qtop/Qbot.1	Cervical.E/F	Cervical.Aa/Ba	Cervical.Aa/Ba.1
Cerrejonisuchus improcerus_UF/IGM 31	0.216544454628781	1.81668042939719	2.99472519993194	3.18379160636758	9.378509196515	10.6969990319458	1.19891008174387	1.1581995261911	1.15272870043188	3.33636363636364	7.22085587801279	3.32804352754477	NA	NA	NA	NA	NA	NA	NA	NA	1.86340909090909	1.8675068119891	0.014401432530573	0.005456914796178	NA	NA	NA	NA	NA	NA	NA	NA	NA	NA	NA	NA	NA	NA	0.314659090909091	NA	NA	NA	NA	NA	NA	NA	NA	NA	NA
Congosaurus bequaerti_MRAC 1741	0.18829481744838	1.90094489187647	2.92534400312287	2.86577437858509	9.7640866873065	12.9331269349845	1.03820178020988	NA	1.33689864333009	2.7108252746221	9.05393540294763	3.52152701548969	1.40169806314672	2.62338724332182	NA	1.89706652697747	4.08268259072118	3.28880666049954	6.77180952380952	1.73998044965787	NA	1.74799986146227	0.015742959404545	0.006853643458034	0.050701384424112	0.081592027926415	0.063041666875598	0.066031514398631	0.285688324964382	1.80534141867262	1.84268968047156	1.43839740034312	2.24710170620243	0.661127618819687	0.755485668006388	0.840786339059257	0.207599006607246	0.296585007875521	0.229650386976248	0.208700293568188	1.79576271186441	1.02310498581273	1.94613050075873	2.2824184566428	1.69421487603306	1.0977845683728	2.40917298663777	0.978947368421053	1.01208865010074
Hyposaurus natator_NJSM 23368	0.328971209985907	1.69491525423729	2.87191269385411	3.86473429951691	8.28070175438597	9.64140350877193	1.06382978723404	1.26582278481013	1.35251798561151	3.02153648344584	8.96518836432999	3.75474335929698	0.92591199699135	3.10743801652893	NA	NA	NA	NA	NA	NA	1.79	1.73936170212766	0.016431364063823	0.003306824719205	NA	NA	NA	NA	NA	0.626655673155096	NA	NA	NA	NA	NA	NA	0.232241281323125	0.184819874688962	0.21975	0.2281	NA	NA	NA	NA	NA	NA	3.45580110497238	1.12987012987013	1.04237288135593
Metriorhynchus cultridens_NHM VP R3804	0.14826883910387	1.16917293233083	3.37054297171345	11.8295930011411	7.54824063564132	4.83229284903519	NA	NA	NA	NA	NA	NA	NA	NA	NA	NA	NA	NA	NA	NA	NA	NA	0.006818730045062	0	NA	0.034738370257309	0.031520844597684	NA	0.178515445092258	0.292167727779641	1.06168019591629	1.5112975208927	0.973171999075212	1.4027718917163	1.08681933410197	1.58931891479589	0.677994888808565	0.564016293803936	0.137781350482315	0.142540192926045	2.07926341072858	2.31313131313131	1.34103641456583	2.82054309327037	2.47208931419458	1.92028343666962	1.55948089401586	0.989967284623773	0.872698697799731
Lemmysuchus obtusidens_NHM VP R3168	0.234161886551944	1.22546419098143	3.90796819489088	11.8461538461538	7.27799227799228	4.9034749034749	2.39378238341969	2.1588785046729	1.5427657873701	3.57738646895273	6.20778385332904	NA	NA	2.53114754098361	3.47410027043894	3.31941959848937	NA	NA	NA	1.30555555555556	1.46320346320346	1.64818652849741	0.006560891800638	0	NA	0.07835497700493	0.10967084273672	0.058917488380223	0.158659901255075	0.665166434667527	0.444803167308984	0.464198865204394	0.973038880649945	0.462770861957165	1.17959310542445	1.03581904967398	0.655236247557099	0.654067160456461	0.11491341991342	0.151082251082251	1.82611781405252	1.88034934497817	1.44834307992203	2.00127145581691	1.6974041069353	1.22801556420233	2.29051054384018	0.976827586206896	0.979402820016588
Hyposaurus natator_YPM VP.000985	0.344968268359021	2.84540474741327	3.61073566325545	1.89290414009515	7.31034482758621	14.7608453837597	1.08720930232558	NA	NA	3.34240186552662	8.43137254901961	3.88700564971751	1.46332254584682	3.40122602333399	NA	NA	4.5	3.54553314121037	7.95281189398836	1.40791355474337	NA	NA	0.012085613235905	0.006851567507467	0.035536452704591	0.104146165799001	0.074593686834351	NA	NA	NA	1.5059168461844	NA	NA	NA	NA	NA	0.2933652023061	NA	0.218449197860963	NA	1.7926455566905	NA	3.26655629139073	NA	1.58021712907117	NA	NA	1.24358974358974	NA
Hyposaurus natator_YPM VP.000753	0.358719460825611	2.39720034995626	2.88239006942983	2.26147243314625	6.60311958405546	11.3056036972848	NA	NA	NA	NA	NA	NA	NA	NA	NA	NA	NA	NA	NA	1.41444792482381	NA	NA	0.010078835657682	0.00327104484195	NA	0.116243266472238	0.116861023305547	NA	4.07745156834016	NA	3.53664641345345	NA	0.745893346945302	NA	0.971117140951477	NA	0.247712494507138	NA	0.19485401459854	NA	1.10332103321033	NA	3.50618672665917	NA	1.07835820895522	NA	NA	0.954851949574905	NA
Mecistops cataphractus_RBINS 18374	NA	1.45335389360062	2.96984019806437	3.88545347467609	8.36774193548387	7.58709677419355	1.1823476702509	1.35028653295129	1.362803761143	NA	10.0179533213645	4.33566433566434	0.720308788598575	3.78561736770692	2.51775147928994	2.32911392405063	6.59043062200957	2.46228101537361	7.79072398190045	1.74750394114556	1.74058355437666	1.73378136200717	0.008921960001043	NA	0.032842954143631	NA	0.222879717754452	0.210515662647862	1.47319499449234	0.861639774063096	1.80038405384537	1.41503904816603	1.79301997649824	1.86143232718575	0.944004551262322	0.909063296452052	0.336677701971873	0.322910230470106	0.171580143993937	0.17006441834028	1.85995623632385	1.90185676392573	2.57207207207207	2.32432432432432	0.825581395348837	0.939285714285714	4.70557491289199	0.858435337945716	0.86423118865867
Steneosaurus bollensis_SMNS 9428	NA	1.22292993630573	NA	NA	NA	NA	1.74244486795535	NA	1.40333672949567	NA	8.45663852647736	4.63957894736842	NA	5.05226960110041	3.27259404005862	2.80058528428094	4.64908424908425	3.29662337662338	5.61096374889478	1.69612888789438	NA	1.71258734912424	NA	NA	NA	NA	NA	NA	0.465431588590089	0.517237308473468	1.42033697436858	2.91960044882354	1.48607453397873	1.92013664149586	NA	NA	NA	NA	0.166822916666667	0.169895833333333	1.49137931034483	1.37431693989071	2.61436672967864	2.55239786856128	1.43300423131171	1.71455223880597	1.71204754186926	NA	NA
Metriorhynchus moreli_SMNS 10116	NA	1.17412935323383	4.68439857086145	NA	7.91650256006302	5.34935013784955	NA	2.9003318176232	NA	NA	NA	NA	NA	NA	NA	NA	NA	NA	NA	0.87807881773399	1.34478813559322	NA	0.005587221793163	NA	NA	NA	NA	0.070008706629796	0.163636516029794	0.294730110425951	1.47573439849925	2.09347099937008	1.46528811456295	0.887045037968055	NA	1.37163165666584	NA	0.512074989250719	0.171313559322034	0.144279661016949	2.40498812351544	2.04484304932735	1.74601487778959	1.63126491646778	2.48086124401914	2.8297520661157	NA	NA	0.977552956054379
Cf. Gavialosuchus or Thecachampsa ~Brochu americanus or americana_ANSP 9369	NA	NA	NA	NA	NA	NA	NA	NA	NA	NA	NA	NA	NA	NA	NA	NA	NA	NA	NA	NA	NA	NA	NA	NA	NA	NA	NA	NA	0.92259585882708	0.763222561573998	1.65951850289492	2.0637051510861	1.25615530495426	1.70068322123733	NA	NA	0.591351774390192	0.543827644448479	NA	NA	1.96929824561404	1.75057471264368	NA	NA	1.19664031620553	1.26091703056769	NA	0.841543700340522	0.888132295719845
Terminonaris browni_AMNH FARB 5844	NA	NA	NA	NA	NA	NA	NA	NA	NA	NA	8.89905029897995	4.10914406366737	NA	4.10847677817473	NA	NA	NA	NA	NA	NA	NA	NA	NA	NA	NA	0.092013817920224	0.101652982933325	0.091381198070412	NA	NA	NA	NA	NA	NA	0.982948494409513	NA	0.475746189841313	NA	NA	NA	NA	1.14190317195326	NA	NA	NA	NA	NA	1.08212360016591	NA
Thoracosaurus neocesariensis_NJSM 15437	0.145991224571201	1.66516436903499	3.17542972699697	3.19481180061038	7.43251231527094	9.16945812807882	1.17434794802281	1.25481969833183	NA	6.16541786743516	9.73339399454049	3.77852348993289	0.88361581920904	4.32726537216829	NA	NA	5.34666666666667	NA	6.25341130604289	NA	1.79692724088521	NA	0.009871408144607	0.003595921104778	0.037639533315599	NA	NA	0.148433416629212	0.972546550600588	0.467918945773249	NA	1.58512682356673	NA	1.18851534461291	NA	NA	0.198617211971995	0.223504205093515	0.152603088680146	0.156105715650374	1.97647058823529	1.83229813664596	2.90489913544669	2.93655589123867	NA	1.68827930174564	NA	0.848064280496713	0.972713864306785
Suchodus durobrivensis_NHM VP R 2618	0.096296296296296	1.16438356164384	3.57970098968204	11.3107119095143	7.52577319587629	5.27525773195876	NA	2.33484411481939	NA	NA	NA	NA	NA	NA	NA	NA	NA	NA	NA	0.914304263146505	1.42829411764706	NA	0.006701025283029	0	NA	0.057164990327699	0.063072918527768	0.069452264631334	0.090316192182588	NA	0.841641944226314	1.40259800714726	1.05551012532618	NA	1.14098310713034	NA	0.587809654251917	0.633720886887565	0.181294117647059	0.160411764705882	1.63291139240506	1.82530120481928	1.63733333333333	2.32587412587413	2.9713216957606	NA	NA	1.12727272727273	1.05526421944332
[truncated: 41 more columns]
