# Supplementary material for: The postcranial skeleton of Cerrejonisuchus improcerus (Crocodyliformes: Dyrosauridae) and the unusual anatomy of dyrosaurids
Source: PeerJ. 2021 May 10;9:e11222. doi: 10.7717/peerj.11222 (PMC8117932; doi:10.7717/peerj.11222)
Supplement: Supplemental Information 5 [file peerj-09-11222-s005.zip › tanglegram/CerrejonisuchusSuperScriptUpdated_Skull_AfterThreshold_for_tanglegram.csv]

	Skull.A/Skull.B	Skull.B/Skull.C	Skull.B/Skull.D	Skull.B/Skull.F	Skull.Q/Skull.B	Skull.Q/Skull.A	Skull.R/Skull.S	Mandible.R/Mandible.Alveoli	Mandible.A/Mandible.C	Mandible.R/Mandible.S	(Skull.AlveoliPMX+Skull.AlveoliMX)/Skull.R	Skull.(Mtop*Ntop*pi/4)/Skull.A²	Skull.(Mbot*Nbot*pi/4)/Skull.A²	Skull.(Hmax*Imax*pi/4)/Skull.Min_orbital_spacing²	Skull.(Hmax*Imax*pi/4)/Skull.A²
Cerrejonisuchus improcerus_UF/IGM 31	2.15642458100559	2.06411439114391	6.81126331811263	10.4556074766355	0.607988826815642	0.281943005181347	12.5122189638319	NA	NA	NA	0.0625	0.00792762602175	0.009827297945836	NA	NA
Congosaurus bequaerti_MRAC 1741	1.65873221826417	4.85499942732791	5.86050048389327	11.3037333333333	NA	NA	NA	NA	NA	NA	NA	NA	NA	NA	NA
Hyposaurus natator_NJSM 23368	1.69819254637322	4.06969362406845	5.45083179297597	9.14104153750775	0.38302417850724	0.225548144893965	NA	NA	NA	NA	NA	0.012935968565145	0.012062336711174	5.05575905813218	0.006736662648797
Anthracosuchus balrogus_UF/IGM 68	2.01781170483461	1.09166666666667	8.36170212765957	9.19298245614035	0.61323155216285	0.30390920554855	NA	NA	NA	NA	NA	0.027773244935713	0.005199735029669	NA	NA
Anthracosuchus balrogus_UF/IGM 67	2.60714285714286	0.8	6.66666666666667	5.71545213308838	0.75	0.287671232876712	NA	NA	NA	NA	0.03021978021978	0.022872897657896	NA	NA	0.007327484544118
Metriorhynchus cultridens_NHM VP R3804	1.87557603686636	2.48	9.08519991626544	14.0680713128039	0.03778801843318	0.02014742014742	16.7109634551495	23.5882352941176	7.57376433001316	8.02	0.041749502982107	0.036952815507361	0.003382578350768	NA	NA
Lemmysuchus obtusidens_NHM VP R3168	1.73763736263736	3.79166666666667	8.68942468369539	14.727898037629	0.269230769230769	0.154940711462451	14.9793388429752	25.2413793103448	16.3444639718805	24.5226130653266	0.04551724137931	0.026629597807468	0.003003725576086	1.21241275989626	0.005164268523522
Hyposaurus natator_YPM VP.000985	1.7808764940239	3.8169099756691	4.87757481539059	8.92285815854959	0.379681274900398	0.213199105145414	NA	NA	10.2709260008087	NA	NA	0.012790364099844	0.014075269504707	5.35839058809512	0.008883049804566
Mecistops cataphractus_RBINS 18374	1.50877192982456	3.09152542372881	7.7445652173913	13.4991119005329	0.355219298245614	0.235436046511628	15.5057540884313	14.8666666666667	10.5425055928412	15.6491228070175	0.06640625	0.002931948501962	0.00201400311556	3.77483278576903	0.007614437052503
Platysuchus multiscrobiculatus_SMNS9930	1.40527859237537	4.61934435112436	29.8076923076923	40.6921241050119	0.247155425219941	0.175876460767947	45	8.52631578947368	21.7607973421927	NA	0.105555555555556	0.011309108620811	0.002671221893911	0.67754641735468	0.002782691537873
Pelagosaurus typus_SMNS 80065	1.34533898305085	4.5184759716638	NA	NA	0.174279661016949	0.129543307086614	NA	NA	28.6590709903593	NA	NA	0.006920483935095	NA	NA	0.003140612524987
Metriorhynchus moreli_SMNS 10116	1.68702290076336	2.87511888214207	21.9308035714286	23.5611510791367	0.216997455470738	0.128627450980392	27.0999386879215	16.8571428571429	9.56509380329733	11.7842876165113	0.063348416289593	0.019898516097689	0.001167431264701	0.62003103286878	0.009820530770099
Machimosaurus buffetauti_SMNS 91415	1.69565217391304	3.52715654952077	7.39351727832842	14.798927613941	0.391304347826087	0.230769230769231	NA	26.0909090909091	16.5402350141306	14.5759268664297	NA	0.003563846723156	0.006035069713812	0.55920786560476	0.004548961587511
Crocodylus porosus_R.G. 294	1.63076923076923	1.23106060606061	NA	NA	0.48	0.294339622641509	NA	19.6	7.07144598878322	9.11627906976744	NA	NA	NA	NA	NA
Suchodus superciliosus_AMNH FARB 997	1.51010101010101	2.98305084745763	15.3965785381026	28.695652173913	0.237449494949495	0.157240802675585	NA	NA	10.8246512449232	NA	NA	0.017183664666392	NA	NA	NA
Dyrosaurus maghribensis_NHM VP R 36759	1.43064182194617	5.42696629213483	NA	NA	0.220496894409938	0.154124457308249	NA	NA	NA	NA	NA	0.0071428842709	NA	4.62800735952381	0.00469119307786
Suchodus durobrivensis_NHM VP R 2618	1.91093117408907	2.58098223615465	6.96559503666103	8.68189806678383	0.354048582995951	0.185275423728814	9.98065764023211	NA	9.27593659942363	5.97728631201435	0.050387596899225	0.029306947878301	0.001921326580699	NA	NA
